# Supplementary material for: Convergent Evidence That ZNF804A Is a Regulator of Pre-messenger RNA Processing and Gene Expression
Source: Schizophr Bull. 2018 Dec 29;45(6):1267–78. doi: 10.1093/schbul/sby183 (PMC6811834; doi:10.1093/schbul/sby183)
Supplement: sby183_suppl_Supplementary_Data_Set_1 [file sby183_suppl_supplementary_data_set_1.xls]

## Sheet: ZNF804A DEX (FDR = 0.01)
Column #	Transcript Cluster ID	gene_assignment	Gene Symbol	RefSeq	p-value(TYPE)	p-value(KD vs. WT)	Ratio(KD vs. WT)	Fold-Change(KD vs. WT)	Fold-Change(KD vs. WT) (Description)	F(TYPE)	SS(TYPE)	SS(Error)	F(Error)
2059	3638607	NM_001150 // ANPEP // alanyl (membrane) aminopeptidase // 15q25-q26 // 290 /// E	ANPEP	NM_001150	1.17448e-09	1.17448e-09	0.39558	-2.52793	KD down vs WT	452.425	4.77368	0.105513	1
21945	3272205	NM_005539 // INPP5A // inositol polyphosphate-5-phosphatase, 40kDa // 10q26.3 //	INPP5A	NM_005539	1.54424e-09	1.54424e-09	2.0441	2.0441	KD up vs WT	427.837	2.83714	0.0663137	1
1137	2454343	NM_183059 // RD3 // retinal degeneration 3 // 1q32.3 // 343035 /// NM_001164688	RD3	NM_183059	6.92512e-09	6.92512e-09	2.14764	2.14764	KD up vs WT	314.538	3.24284	0.103099	1
13358	2832459	NM_018934 // PCDHB14 // protocadherin beta 14 // 5q31 // 56122 /// ENST000002394	PCDHB14	NM_018934	1.64888e-08	1.64888e-08	2.49784	2.49784	KD up vs WT	262.979	4.65119	0.176865	1
6304	2518889	NM_194250 // ZNF804A // zinc finger protein 804A // 2q32.1 // 91752 /// ENST0000	ZNF804A	NM_194250	2.12903e-08	2.12903e-08	0.497875	-2.00854	KD down vs WT	249.42	2.69954	0.108233	1
12863	2796484	NM_004346 // CASP3 // caspase 3, apoptosis-related cysteine peptidase // 4q34 //	CASP3	NM_004346	2.27489e-08	2.27489e-08	0.355722	-2.81118	KD down vs WT	246.016	5.92962	0.241026	1
10957	3260001	NM_031484 // MARVELD1 // MARVEL domain containing 1 // 10q24.2 // 83742 /// NR_0	MARVELD1	NM_031484	3.28414e-08	3.28414e-08	2.16579	2.16579	KD up vs WT	227.95	3.31463	0.14541	1
16712	2616204	NM_012157 // FBXL2 // F-box and leucine-rich repeat protein 2 // 3p22.3 // 25827	FBXL2	NM_012157	3.31095e-08	3.31095e-08	2.00425	2.00425	KD up vs WT	227.565	2.68301	0.117901	1
5325	3726618	NM_018896 // CACNA1G // calcium channel, voltage-dependent, T type, alpha 1G sub	CACNA1G	NM_018896	3.45033e-08	3.45033e-08	0.51439	-1.94405	KD down vs WT	225.621	2.45282	0.108715	1
16619	2835848	NM_078483 // SLC36A1 // solute carrier family 36 (proton/amino acid symporter),	SLC36A1	NM_078483	5.683e-08	5.683e-08	1.83557	1.83557	KD up vs WT	203.323	2.04738	0.100696	1
18688	3853108	NM_000435 // NOTCH3 // notch 3 // 19p13.2-p13.1 // 4854 /// ENST00000263388 // N	NOTCH3	NM_000435	8.21902e-08	8.21902e-08	0.494205	-2.02345	KD down vs WT	188.209	2.75712	0.146493	1
15530	3180142	NM_152422 // PTPDC1 // protein tyrosine phosphatase domain containing 1 // 9q22.	PTPDC1	NM_152422	8.6385e-08	8.6385e-08	1.38836	1.38836	KD up vs WT	186.254	0.597565	0.0320833	1
19508	3110171	NM_001695 // ATP6V1C1 // ATPase, H+ transporting, lysosomal 42kDa, V1 subunit C1	ATP6V1C1	NM_001695	1.01482e-07	1.01482e-07	3.36925	3.36925	KD up vs WT	180.06	8.18933	0.45481	1
15014	2470165	NM_021643 // TRIB2 // tribbles homolog 2 (Drosophila) // 2p24.3 // 28951 /// NR_	TRIB2	NM_021643	1.02853e-07	1.02853e-07	1.96613	1.96613	KD up vs WT	179.553	2.53687	0.141288	1
17803	3572209	NM_002632 // PGF // placental growth factor // 14q24.3 // 5228 /// ENST000002386	PGF	NM_002632	1.07484e-07	1.07484e-07	0.593027	-1.68627	KD down vs WT	177.898	1.51537	0.0851815	1
17018	3875423	NM_001200 // BMP2 // bone morphogenetic protein 2 // 20p12 // 650 /// ENST000003	BMP2	NM_001200	1.56121e-07	1.56121e-07	1.62271	1.62271	KD up vs WT	164.444	1.30073	0.0790987	1
14037	3677168	---		---	2.14023e-07	2.14023e-07	1.96182	1.96182	KD up vs WT	153.832	2.52042	0.163843	1
556	3992354	NM_001042537 // SLC9A6 // solute carrier family 9 (sodium/hydrogen exchanger), m	SLC9A6	NM_001042537	2.29681e-07	2.29681e-07	0.499849	-2.0006	KD down vs WT	151.547	2.66898	0.176116	1
11408	2685304	NM_000313 // PROS1 // protein S (alpha) // 3q11.2 // 5627 /// ENST00000394236 //	PROS1	NM_000313	2.43718e-07	2.43718e-07	1.64963	1.64963	KD up vs WT	149.652	1.39064	0.0929254	1
21269	2622095	NM_022171 // TCTA // T-cell leukemia translocation altered gene // 3p21 // 6988	TCTA	NM_022171	2.47636e-07	2.47636e-07	2.25388	2.25388	KD up vs WT	149.146	3.66546	0.245763	1
9022	2632778	NM_001080448 // EPHA6 // EPH receptor A6 // 3q11.2 // 285220 /// ENST00000389672	EPHA6	NM_001080448	2.50251e-07	2.50251e-07	2.16387	2.16387	KD up vs WT	148.814	3.30704	0.222227	1
5534	3387259	NM_144665 // SESN3 // sestrin 3 // 11q21 // 143686 /// ENST00000278499 // SESN3	SESN3	NM_144665	2.77054e-07	2.77054e-07	0.321291	-3.11244	KD down vs WT	145.633	7.15519	0.491318	1
4601	3971219	NM_001168648 // CNKSR2 // connector enhancer of kinase suppressor of Ras 2 // Xp	CNKSR2	NM_001168648	3.19345e-07	3.19345e-07	0.640165	-1.5621	KD down vs WT	141.298	1.10419	0.0781466	1
15175	3348608	NM_015191 // SIK2 // salt-inducible kinase 2 // 11q23.1 // 23235 /// ENST0000030	SIK2	NM_015191	3.36181e-07	3.36181e-07	0.531866	-1.88017	KD down vs WT	139.76	2.21246	0.158305	1
4604	2931988	NM_003381 // VIP // vasoactive intestinal peptide // 6q25 // 7432 /// NM_194435	VIP	NM_003381	3.51702e-07	3.51702e-07	3.15103	3.15103	KD up vs WT	138.422	7.31134	0.528192	1
6458	2434716	NM_181746 // LASS2 // LAG1 homolog, ceramide synthase 2 // 1q21.3 // 29956 /// N	LASS2	NM_181746	3.98996e-07	3.98996e-07	2.28635	2.28635	KD up vs WT	134.745	3.79561	0.281687	1
11500	3564620	NM_007361 // NID2 // nidogen 2 (osteonidogen) // 14q22.1 // 22795 /// ENST000002	NID2	NM_007361	4.28747e-07	4.28747e-07	0.66193	-1.51073	KD down vs WT	132.691	0.944859	0.0712074	1
8409	2596514	NM_003709 // KLF7 // Kruppel-like factor 7 (ubiquitous) // 2q32 // 8609 /// ENST	KLF7	NM_003709	5.41106e-07	5.41106e-07	1.53491	1.53491	KD up vs WT	126.241	1.01898	0.0807169	1
8945	3696317	NM_018667 // SMPD3 // sphingomyelin phosphodiesterase 3, neutral membrane (neutr	SMPD3	NM_018667	6.76494e-07	6.76494e-07	0.430453	-2.32314	KD down vs WT	120.329	3.94356	0.327731	1
143	2427619	NM_002232 // KCNA3 // potassium voltage-gated channel, shaker-related subfamily,	KCNA3	NM_002232	6.95054e-07	6.95054e-07	1.60933	1.60933	KD up vs WT	119.63	1.25661	0.105041	1
82	3442249	BC035736 // C12orf53 // chromosome 12 open reading frame 53 // 12p13.31 // 19650	C12orf53	BC035736	7.15762e-07	7.15762e-07	1.62893	1.62893	KD up vs WT	118.877	1.32136	0.111154	1
194	2902736	NM_001040437 // C6orf48 // chromosome 6 open reading frame 48 // 6p21.3 // 50854	C6orf48	NM_001040437	8.01975e-07	8.01975e-07	1.5318	1.5318	KD up vs WT	115.998	1.00934	0.0870131	1
3264	2591421	NM_006287 // TFPI // tissue factor pathway inhibitor (lipoprotein-associated coa	TFPI	NM_006287	8.74246e-07	8.74246e-07	0.687719	-1.45408	KD down vs WT	113.858	0.777912	0.0683232	1
8324	2716328	NM_000683 // ADRA2C // adrenergic, alpha-2C-, receptor // 4p16 // 152 /// ENST00	ADRA2C	NM_000683	8.85403e-07	8.85403e-07	1.50226	1.50226	KD up vs WT	113.546	0.919276	0.0809605	1
18077	3656855	NM_182958 // MYST1 // MYST histone acetyltransferase 1 // 16p11.2 // 84148 /// N	MYST1	NM_182958	1.05012e-06	1.05012e-06	0.718933	-1.39095	KD down vs WT	109.432	0.604384	0.0552294	1
13620	3127156	NM_001495 // GFRA2 // GDNF family receptor alpha 2 // 8p21.3 // 2675 /// NM_0011	GFRA2	NM_001495	1.08931e-06	1.08931e-06	2.12534	2.12534	KD up vs WT	108.566	3.15488	0.290595	1
11177	2914820	NM_183050 // BCKDHB // branched chain keto acid dehydrogenase E1, beta polypepti	BCKDHB	NM_183050	1.11065e-06	1.11065e-06	1.53179	1.53179	KD up vs WT	108.11	1.00932	0.0933601	1
8783	3731543	NM_003835 // RGS9 // regulator of G-protein signaling 9 // 17q24 // 8787 /// NM_	RGS9	NM_003835	1.17163e-06	1.17163e-06	1.80018	1.80018	KD up vs WT	106.864	1.91827	0.179506	1
7429	3864551	NM_002659 // PLAUR // plasminogen activator, urokinase receptor // 19q13 // 5329	PLAUR	NM_002659	1.23038e-06	1.23038e-06	0.648761	-1.5414	KD down vs WT	105.735	1.03914	0.0982782	1
9985	3732885	NM_212472 // PRKAR1A // protein kinase, cAMP-dependent, regulatory, type I, alph	PRKAR1A	NM_212472	1.31178e-06	1.31178e-06	1.44109	1.44109	KD up vs WT	104.273	0.741064	0.0710699	1
10921	3903778	NR_026728 // EDEM2 // ER degradation enhancer, mannosidase alpha-like 2 // 20q11	EDEM2	NR_026728	1.40034e-06	1.40034e-06	2.59493	2.59493	KD up vs WT	102.801	5.04676	0.490926	1
12966	4005627	NM_144970 // CXorf38 // chromosome X open reading frame 38 // Xp11.4 // 159013 /	CXorf38	NM_144970	1.42066e-06	1.42066e-06	0.510335	-1.9595	KD down vs WT	102.479	2.51156	0.245081	1
19504	3878429	NM_006466 // POLR3F // polymerase (RNA) III (DNA directed) polypeptide F, 39 kDa	POLR3F	NM_006466	1.43387e-06	1.43387e-06	0.610344	-1.63842	KD down vs WT	102.273	1.35302	0.132295	1
1371	3418249	NM_004984 // KIF5A // kinesin family member 5A // 12q13.13 // 3798 /// ENST00000	KIF5A	NM_004984	1.48934e-06	1.48934e-06	1.5316	1.5316	KD up vs WT	101.43	1.00874	0.0994514	1
13095	3651509	NM_001142725 // ERI2 // ERI1 exoribonuclease family member 2 // 16p12.3 // 11247	ERI2	NM_001142725	1.54325e-06	1.54325e-06	0.574545	-1.74051	KD down vs WT	100.647	1.70457	0.169361	1
6161	3278198	NM_006214 // PHYH // phytanoyl-CoA 2-hydroxylase // 10p13 // 5264 /// NM_0010375	PHYH	NM_006214	1.6307e-06	1.6307e-06	1.38534	1.38534	KD up vs WT	99.4438	0.589678	0.0592976	1
6091	2544201	NM_004881 // TP53I3 // tumor protein p53 inducible protein 3 // 2p23.3 // 9540 /	TP53I3	NM_004881	1.77193e-06	1.77193e-06	1.5555	1.5555	KD up vs WT	97.6555	1.08335	0.110936	1
15699	3908631	NM_020820 // PREX1 // phosphatidylinositol-3,4,5-trisphosphate-dependent Rac exc	PREX1	NM_020820	1.82297e-06	1.82297e-06	0.824074	-1.21348	KD down vs WT	97.0509	0.207807	0.0214121	1
14672	3263624	NM_005962 // MXI1 // MAX interactor 1 // 10q24-q25 // 4601 /// NM_130439 // MXI1	MXI1	NM_005962	1.87059e-06	1.87059e-06	0.643985	-1.55283	KD down vs WT	96.5049	1.07493	0.111386	1
8748	3755934	NM_139280 // ORMDL3 // ORM1-like 3 (S. cerevisiae) // 17q12 // 94103 /// ENST000	ORMDL3	NM_139280	1.93545e-06	1.93545e-06	0.691812	-1.44548	KD down vs WT	95.7874	0.753448	0.0786584	1
5238	3202528	NM_152570 // LINGO2 // leucine rich repeat and Ig domain containing 2 // 9p21.2	LINGO2	NM_152570	1.96556e-06	1.96556e-06	1.45126	1.45126	KD up vs WT	95.464	0.769872	0.0806452	1
3979	3970642	NM_001037343 // CDKL5 // cyclin-dependent kinase-like 5 // Xp22 // 6792 /// NM_0	CDKL5	NM_001037343	1.97082e-06	1.97082e-06	1.48484	1.48484	KD up vs WT	95.4081	0.867328	0.0909071	1
5026	3421985	NM_014505 // KCNMB4 // potassium large conductance calcium-activated channel, su	KCNMB4	NM_014505	1.974e-06	1.974e-06	0.703728	-1.421	KD down vs WT	95.3745	0.685223	0.0718455	1
2102	3079202	NM_000238 // KCNH2 // potassium voltage-gated channel, subfamily H (eag-related)	KCNH2	NM_000238	2.02915e-06	2.02915e-06	1.31955	1.31955	KD up vs WT	94.8003	0.426761	0.0450169	1
5103	3726375	NM_001166131 // EME1 // essential meiotic endonuclease 1 homolog 1 (S. pombe) //	EME1	NM_001166131	2.06275e-06	2.06275e-06	0.620426	-1.6118	KD down vs WT	94.4595	1.2647	0.133889	1
2581	2905169	NR_037150 // CDKN1A // cyclin-dependent kinase inhibitor 1A (p21, Cip1) // 6p21.	CDKN1A	NR_037150	2.12793e-06	2.12793e-06	2.68921	2.68921	KD up vs WT	93.8172	5.43162	0.578958	1
13217	2576988	NM_144586 // LYPD1 // LY6/PLAUR domain containing 1 // 2q21.2 // 116372 /// NM_0	LYPD1	NM_144586	2.27874e-06	2.27874e-06	3.55768	3.55768	KD up vs WT	92.4175	8.93953	0.967299	1
17312	3131881	NM_001102559 // PPAPDC1B // phosphatidic acid phosphatase type 2 domain containi	PPAPDC1B	NM_001102559	2.33983e-06	2.33983e-06	1.50592	1.50592	KD up vs WT	91.8818	0.930307	0.10125	1
8025	3450861	NM_005164 // ABCD2 // ATP-binding cassette, sub-family D (ALD), member 2 // 12q1	ABCD2	NM_005164	2.35785e-06	2.35785e-06	0.584396	-1.71117	KD down vs WT	91.727	1.60159	0.174604	1
8739	3705967	NM_002615 // SERPINF1 // serpin peptidase inhibitor, clade F (alpha-2 antiplasmi	SERPINF1	NM_002615	2.37872e-06	2.37872e-06	0.343152	-2.91416	KD down vs WT	91.5494	6.34959	0.693569	1
3085	2601287	NM_001039569 // AP1S3 // adaptor-related protein complex 1, sigma 3 subunit // 2	AP1S3	NM_001039569	2.54708e-06	2.54708e-06	1.67833	1.67833	KD up vs WT	90.1822	1.48813	0.165014	1
13386	3736290	NM_001168 // BIRC5 // baculoviral IAP repeat-containing 5 // 17q25 // 332 /// NM	BIRC5	NM_001168	2.62551e-06	2.62551e-06	0.658442	-1.51874	KD down vs WT	89.5819	0.969211	0.108193	1
7397	3120682	NM_138431 // MFSD3 // major facilitator superfamily domain containing 3 // 8q24.	MFSD3	NM_138431	2.65662e-06	2.65662e-06	1.3936	1.3936	KD up vs WT	89.3497	0.611378	0.0684253	1
1880	2928930	NM_001100164 // PHACTR2 // phosphatase and actin regulator 2 // 6q24.2 // 9749 /	PHACTR2	NM_001100164	2.8112e-06	2.8112e-06	0.47999	-2.08338	KD down vs WT	88.2424	2.99019	0.338861	1
7209	3389273	NM_033306 // CASP4 // caspase 4, apoptosis-related cysteine peptidase // 11q22.2	CASP4	NM_033306	2.91333e-06	2.91333e-06	1.799	1.799	KD up vs WT	87.5502	1.91398	0.218615	1
18550	3303392	NM_001001342 // BLOC1S2 // biogenesis of lysosomal organelles complex-1, subunit	BLOC1S2	NM_001001342	2.9242e-06	2.9242e-06	2.2109	2.2109	KD up vs WT	87.4783	3.49384	0.399395	1
10028	3123541	NM_004225 // MFHAS1 // malignant fibrous histiocytoma amplified sequence 1 // 8p	MFHAS1	NM_004225	2.92686e-06	2.92686e-06	0.576552	-1.73445	KD down vs WT	87.4607	1.68318	0.19245	1
15056	3847959	NM_006087 // TUBB4 // tubulin, beta 4 // 19p13.3 // 10382 /// NM_006087 // TUBB4	TUBB4	NM_006087	3.02486e-06	3.02486e-06	0.657326	-1.52131	KD down vs WT	86.8268	0.977096	0.112534	1
799	2868131	NM_001040458 // ERAP1 // endoplasmic reticulum aminopeptidase 1 // 5q15 // 51752	ERAP1	NM_001040458	3.05927e-06	3.05927e-06	1.93581	1.93581	KD up vs WT	86.6101	2.42156	0.279593	1
20779	3915087	NM_013396 // USP25 // ubiquitin specific peptidase 25 // 21q11.2 // 29761 /// EN	USP25	NM_013396	3.22746e-06	3.22746e-06	0.60533	-1.65199	KD down vs WT	85.5911	1.3986	0.163405	1
19105	3293998	NM_006077 // CBARA1 // calcium binding atopy-related autoantigen 1 // 10q22.1 //	CBARA1	NM_006077	3.36511e-06	3.36511e-06	0.744849	-1.34255	KD down vs WT	84.8035	0.481622	0.0567927	1
14505	2968232	NM_003795 // SNX3 // sorting nexin 3 // 6q21 // 8724 /// NM_152827 // SNX3 // so	SNX3	NM_003795	3.38634e-06	3.38634e-06	1.61828	1.61828	KD up vs WT	84.6855	1.28608	0.151866	1
10135	3927446	NM_006988 // ADAMTS1 // ADAM metallopeptidase with thrombospondin type 1 motif,	ADAMTS1	NM_006988	3.58595e-06	3.58595e-06	2.26336	2.26336	KD up vs WT	83.6175	3.7034	0.442898	1
6396	3203990	NM_020702 // KIAA1161 // KIAA1161 // 9p13.3 // 57462 /// ENST00000297625 // KIAA	KIAA1161	NM_020702	3.58712e-06	3.58712e-06	0.429393	-2.32887	KD down vs WT	83.6114	3.96665	0.474415	1
17213	2946383	NM_003543 // HIST1H4H // histone cluster 1, H4h // 6p21.3 // 8365 /// BC120939 /	HIST1H4H	NM_003543	3.59369e-06	3.59369e-06	2.82691	2.82691	KD up vs WT	83.5775	5.99381	0.717156	1
5190	4021777	NM_001555 // IGSF1 // immunoglobulin superfamily, member 1 // Xq25 // 3547 /// N	IGSF1	NM_001555	3.65297e-06	3.65297e-06	2.47051	2.47051	KD up vs WT	83.2748	4.54008	0.545193	1
20227	2341387	NM_020794 // LRRC7 // leucine rich repeat containing 7 // 1p31.1 // 57554 /// EN	LRRC7	NM_020794	3.73231e-06	3.73231e-06	1.70929	1.70929	KD up vs WT	82.8787	1.59504	0.192454	1
2381	3994100	NM_002024 // FMR1 // fragile X mental retardation 1 // Xq27.3 // 2332 /// NM_001	FMR1	NM_002024	3.76766e-06	3.76766e-06	0.626082	-1.59723	KD down vs WT	82.7055	1.21707	0.147158	1
11234	2329887	NM_014284 // NCDN // neurochondrin // 1p34.3 // 23154 /// NM_001014839 // NCDN /	NCDN	NM_014284	3.87595e-06	3.87595e-06	1.59494	1.59494	KD up vs WT	82.1867	1.20962	0.14718	1
19832	3524570	NM_004093 // EFNB2 // ephrin-B2 // 13q33 // 1948 /// ENST00000245323 // EFNB2 //	EFNB2	NM_004093	3.87813e-06	3.87813e-06	0.46699	-2.14137	KD down vs WT	82.1765	3.21808	0.391606	1
6099	2374345	NM_203459 // CAMSAP1L1 // calmodulin regulated spectrin-associated protein 1-lik	CAMSAP1L1	NM_203459	4.09038e-06	4.09038e-06	1.71171	1.71171	KD up vs WT	81.209	1.60348	0.197451	1
9671	2657981	NM_178335 // CCDC50 // coiled-coil domain containing 50 // 3q28 // 152137 /// NM	CCDC50	NM_178335	4.15087e-06	4.15087e-06	0.576515	-1.73456	KD down vs WT	80.9443	1.68358	0.207992	1
7415	3424898	NM_006183 // NTS // neurotensin // 12q21 // 4922 /// ENST00000256010 // NTS // n	NTS	NM_006183	4.30819e-06	4.30819e-06	1.95166	1.95166	KD up vs WT	80.2769	2.48175	0.309149	1
6358	3693533	NM_001896 // CSNK2A2 // casein kinase 2, alpha prime polypeptide // 16q21 // 145	CSNK2A2	NM_001896	4.44824e-06	4.44824e-06	0.719553	-1.38975	KD down vs WT	79.707	0.60123	0.0754301	1
9788	3452970	NM_014554 // SENP1 // SUMO1/sentrin specific peptidase 1 // 12q13.1 // 29843 ///	SENP1	NM_014554	4.68839e-06	4.68839e-06	0.626079	-1.59724	KD down vs WT	78.7781	1.2171	0.154497	1
16365	3375307	NM_001161454 // CYBASC3 // cytochrome b, ascorbate dependent 3 // 11q12.2 // 220	CYBASC3	NM_001161454	4.76425e-06	4.76425e-06	1.52996	1.52996	KD up vs WT	78.4965	1.00367	0.127862	1
770	2453881	NM_006147 // IRF6 // interferon regulatory factor 6 // 1q32.3-q41 // 3664 /// EN	IRF6	NM_006147	4.76652e-06	4.76652e-06	1.34289	1.34289	KD up vs WT	78.4882	0.482435	0.0614659	1
7115	2351063	NM_000757 // CSF1 // colony stimulating factor 1 (macrophage) // 1p21-p13 // 143	CSF1	NM_000757	4.81428e-06	4.81428e-06	1.36441	1.36441	KD up vs WT	78.3137	0.535875	0.0684267	1
9877	3707383	NM_001976 // ENO3 // enolase 3 (beta, muscle) // 17pter-p11 // 2027 /// NM_05301	ENO3	NM_001976	4.81741e-06	4.81741e-06	0.683419	-1.46323	KD down vs WT	78.3024	0.804199	0.102704	1
9710	4027056	NM_004992 // MECP2 // methyl CpG binding protein 2 (Rett syndrome) // Xq28 // 42	MECP2	NM_004992	4.83281e-06	4.83281e-06	1.8367	1.8367	KD up vs WT	78.2466	2.05156	0.262192	1
10571	2609061	NM_181874 // GRM7 // glutamate receptor, metabotropic 7 // 3p26.1-p25.1 // 2917	GRM7	NM_181874	4.84833e-06	4.84833e-06	1.25883	1.25883	KD up vs WT	78.1906	0.294087	0.0376115	1
20135	2695453	NM_130808 // CPNE4 // copine IV // 3q22.1 // 131034 /// ENST00000512055 // CPNE4	CPNE4	NM_130808	4.86597e-06	4.86597e-06	1.32095	1.32095	KD up vs WT	78.1273	0.430043	0.0550439	1
6561	2324919	NM_017449 // EPHB2 // EPH receptor B2 // 1p36.1-p35 // 2048 /// NM_004442 // EPH	EPHB2	NM_017449	5.25024e-06	5.25024e-06	0.602125	-1.66078	KD down vs WT	76.8115	1.42833	0.185953	1
8177	2326496	NM_024887 // DHDDS // dehydrodolichyl diphosphate synthase // 1p36.11 // 79947 /	DHDDS	NM_024887	5.49385e-06	5.49385e-06	1.44965	1.44965	KD up vs WT	76.0359	0.765275	0.100647	1
17101	2386747	NM_003272 // GPR137B // G protein-coupled receptor 137B // 1q42-q43 // 7107 ///	GPR137B	NM_003272	5.54491e-06	5.54491e-06	2.06036	2.06036	KD up vs WT	75.8786	2.90037	0.382239	1
15641	3129304	NM_018660 // ZNF395 // zinc finger protein 395 // 8p21.1 // 55893 /// ENST000003	ZNF395	NM_018660	5.55764e-06	5.55764e-06	0.694798	-1.43927	KD down vs WT	75.8396	0.735938	0.0970387	1
12668	3761054	NM_016429 // COPZ2 // coatomer protein complex, subunit zeta 2 // 17q21.32 // 51	COPZ2	NM_016429	5.62293e-06	5.62293e-06	1.7596	1.7596	KD up vs WT	75.6415	1.77233	0.234307	1
6410	3498315	NR_026644 // UBAC2 // UBA domain containing 2 // 13q32.3 // 337867 /// NM_001144	UBAC2	NR_026644	5.85574e-06	5.85574e-06	0.842649	-1.18673	KD down vs WT	74.9568	0.162686	0.0217039	1
10847	3258772	NM_001134658 // TMEM20 // transmembrane protein 20 // 10q23.33 // 159371 /// NM_	TMEM20	NM_001134658	6.10346e-06	6.10346e-06	1.52535	1.52535	KD up vs WT	74.2633	0.989461	0.133237	1
14990	3178545	NM_001001938 // C9orf47 // chromosome 9 open reading frame 47 // 9q22.1 // 28622	C9orf47	NM_001001938	6.30878e-06	6.30878e-06	0.766102	-1.30531	KD down vs WT	73.7136	0.39402	0.0534528	1
1114	2368840	NM_021165 // FAM5B // family with sequence similarity 5, member B // 1q24 // 577	FAM5B	NM_021165	6.49343e-06	6.49343e-06	1.75709	1.75709	KD up vs WT	73.2373	1.76339	0.240778	1
2205	3724197	NM_006178 // NSF // N-ethylmaleimide-sensitive factor // 17q21 // 4905 /// NR_03	NSF	NM_006178	6.57824e-06	6.57824e-06	1.23498	1.23498	KD up vs WT	73.0239	0.247237	0.033857	1
6593	2850071	NM_012334 // MYO10 // myosin X // 5p15.1-p14.3 // 4651 /// ENST00000513610 // MY	MYO10	NM_012334	6.64132e-06	6.64132e-06	0.525153	-1.90421	KD down vs WT	72.8674	2.30239	0.31597	1
16328	2995491	NM_032222 // FAM188B // family with sequence similarity 188, member B // 7p14.3	FAM188B	NM_032222	6.70401e-06	6.70401e-06	1.39149	1.39149	KD up vs WT	72.7135	0.605813	0.083315	1
4966	2592598	NM_016192 // TMEFF2 // transmembrane protein with EGF-like and two follistatin-l	TMEFF2	NM_016192	6.79529e-06	6.79529e-06	2.37281	2.37281	KD up vs WT	72.4926	4.144	0.571645	1
9225	3367036	NM_030771 // CCDC34 // coiled-coil domain containing 34 // 11p14.1 // 91057 ///	CCDC34	NM_030771	6.80754e-06	6.80754e-06	0.540554	-1.84995	KD down vs WT	72.4632	2.10037	0.289853	1
11484	3708938	NM_001678 // ATP1B2 // ATPase, Na+/K+ transporting, beta 2 polypeptide // 17p13.	ATP1B2	NM_001678	6.94533e-06	6.94533e-06	0.62693	-1.59508	KD down vs WT	72.1371	1.21005	0.167743	1
5412	4022106	NM_018388 // MBNL3 // muscleblind-like 3 (Drosophila) // Xq26.2 // 55796 /// NM_	MBNL3	NM_018388	6.95833e-06	6.95833e-06	0.724767	-1.37975	KD down vs WT	72.1067	0.575137	0.079762	1
1465	2844245	---		---	7.19062e-06	7.19062e-06	1.25578	1.25578	KD up vs WT	71.5753	0.287907	0.0402243	1
14533	2968246	---		---	7.24789e-06	7.24789e-06	1.60476	1.60476	KD up vs WT	71.4474	1.24163	0.173782	1
380	3272736	NM_145806 // ZNF511 // zinc finger protein 511 // 10q26.3 // 118472 /// ENST0000	ZNF511	NM_145806	7.26268e-06	7.26268e-06	0.740361	-1.35069	KD down vs WT	71.4146	0.501585	0.0702357	1
13664	3956433	NM_001005735 // CHEK2 // CHK2 checkpoint homolog (S. pombe) // 22q11|22q12.1 //	CHEK2	NM_001005735	7.73456e-06	7.73456e-06	0.771044	-1.29694	KD down vs WT	70.4076	0.37523	0.053294	1
5656	3837001	NM_004491 // GRLF1 // glucocorticoid receptor DNA binding factor 1 // 19q13.3 //	GRLF1	NM_004491	7.74708e-06	7.74708e-06	0.637712	-1.56811	KD down vs WT	70.3819	1.12329	0.159599	1
18816	2340078	NM_020925 // CACHD1 // cache domain containing 1 // 1p31.3 // 57685 /// ENST0000	CACHD1	NM_020925	8.02945e-06	8.02945e-06	0.538296	-1.85772	KD down vs WT	69.815	2.12905	0.304957	1
13954	2993124	NM_000905 // NPY // neuropeptide Y // 7p15.1 // 4852 /// ENST00000407573 // NPY	NPY	NM_000905	8.13487e-06	8.13487e-06	2.05349	2.05349	KD up vs WT	69.6094	2.87363	0.412822	1
17094	3435863	---		---	8.41498e-06	8.41498e-06	1.26966	1.26966	KD up vs WT	69.0785	0.316371	0.0457988	1
13668	2772876	NM_014243 // ADAMTS3 // ADAM metallopeptidase with thrombospondin type 1 motif,	ADAMTS3	NM_014243	8.69294e-06	8.69294e-06	0.308512	-3.24137	KD down vs WT	68.5722	7.6759	1.11939	1
10892	2489470	NM_004263 // SEMA4F // sema domain, immunoglobulin domain (Ig), transmembrane do	SEMA4F	NM_004263	8.72562e-06	8.72562e-06	1.30818	1.30818	KD up vs WT	68.5139	0.400544	0.0584617	1
3325	2761321	NM_148894 // BOD1L // biorientation of chromosomes in cell division 1-like // 4p	BOD1L	NM_148894	8.92826e-06	8.92826e-06	0.729232	-1.37131	KD down vs WT	68.1585	0.553401	0.0811933	1
14534	2968247	---		---	9.27179e-06	9.27179e-06	1.70807	1.70807	KD up vs WT	67.5775	1.59082	0.235406	1
18463	3157844	NM_178564 // NRBP2 // nuclear receptor binding protein 2 // 8q24.3 // 340371 ///	NRBP2	NM_178564	9.68848e-06	9.68848e-06	1.49243	1.49243	KD up vs WT	66.9066	0.889851	0.132999	1
17707	3376677	NM_173587 // RCOR2 // REST corepressor 2 // 11q13.1 // 283248 /// ENST0000030145	RCOR2	NM_173587	9.96842e-06	9.96842e-06	0.549041	-1.82136	KD down vs WT	66.4749	1.99533	0.300162	1
8221	3315712	NM_178537 // B4GALNT4 // beta-1,4-N-acetyl-galactosaminyl transferase 4 // 11p15	B4GALNT4	NM_178537	1.02859e-05	1.02859e-05	0.78206	-1.27867	KD down vs WT	66.0028	0.335403	0.0508165	1
12192	3065740	NM_005045 // RELN // reelin // 7q22 // 5649 /// NM_173054 // RELN // reelin // 7	RELN	NM_005045	1.02976e-05	1.02976e-05	3.90731	3.90731	KD up vs WT	65.9857	10.3089	1.5623	1
4252	3751121	NM_004475 // FLOT2 // flotillin 2 // 17q11-q12 // 2319 /// ENST00000394908 // FL	FLOT2	NM_004475	1.06193e-05	1.06193e-05	1.2921	1.2921	KD up vs WT	65.5253	0.364508	0.0556286	1
17111	3605739	NM_181877 // ZSCAN2 // zinc finger and SCAN domain containing 2 // 15q25.2 // 54	ZSCAN2	NM_181877	1.0763e-05	1.0763e-05	0.784966	-1.27394	KD down vs WT	65.3251	0.325357	0.0498058	1
5827	3008019	NM_000501 // ELN // elastin // 7q11.23 // 2006 /// NM_001081754 // ELN // elasti	ELN	NM_000501	1.08933e-05	1.08933e-05	1.43242	1.43242	KD up vs WT	65.1463	0.716787	0.110027	1
17778	3326826	NM_014344 // FJX1 // four jointed box 1 (Drosophila) // 11p13 // 24147 /// ENST0	FJX1	NM_014344	1.10375e-05	1.10375e-05	0.659041	-1.51736	KD down vs WT	64.9513	0.964996	0.148572	1
6309	3193870	NM_014811 // KIAA0649 // KIAA0649 // 9q34.3 // 9858 /// ENST00000356818 // KIAA0	KIAA0649	NM_014811	1.1159e-05	1.1159e-05	0.796867	-1.25492	KD down vs WT	64.7894	0.286174	0.0441699	1
11476	3089535	NM_176871 // PDLIM2 // PDZ and LIM domain 2 (mystique) // 8p21.2 // 64236 /// NM	PDLIM2	NM_176871	1.1312e-05	1.1312e-05	1.16671	1.16671	KD up vs WT	64.5885	0.131947	0.0204288	1
8364	3475717	NR_036435 // RSRC2 // arginine/serine-rich coiled-coil 2 // 12q24.31 // 65117 //	RSRC2	NR_036435	1.17342e-05	1.17342e-05	0.607976	-1.6448	KD down vs WT	64.0507	1.3744	0.214581	1
1932	3494137	NM_005358 // LMO7 // LIM domain 7 // 13q22.2 // 4008 /// NM_015842 // LMO7 // LI	LMO7	NM_005358	1.19601e-05	1.19601e-05	0.661426	-1.51188	KD down vs WT	63.7724	0.948349	0.148708	1
18384	3962530	NM_001129819 // CYB5R3 // cytochrome b5 reductase 3 // 22q13.31-qter|22q13.2-q13	CYB5R3	NM_001129819	1.19662e-05	1.19662e-05	1.4206	1.4206	KD up vs WT	63.765	0.684121	0.107288	1
10501	3538213	NM_014992 // DAAM1 // dishevelled associated activator of morphogenesis 1 // 14q	DAAM1	NM_014992	1.19865e-05	1.19865e-05	0.536664	-1.86336	KD down vs WT	63.7402	2.14997	0.337302	1
8861	3706219	NM_021947 // SRR // serine racemase // 17p13 // 63826 /// NM_021947 // SRR // se	SRR	NM_021947	1.2005e-05	1.2005e-05	0.451919	-2.21279	KD down vs WT	63.7178	3.50135	0.549509	1
9984	2683763	NM_133631 // ROBO1 // roundabout, axon guidance receptor, homolog 1 (Drosophila)	ROBO1	NM_133631	1.20971e-05	1.20971e-05	1.95672	1.95672	KD up vs WT	63.6067	2.50098	0.393195	1
10838	2769182	NM_152540 // SCFD2 // sec1 family domain containing 2 // 4q12 // 152579 /// ENST	SCFD2	NM_152540	1.24542e-05	1.24542e-05	1.5688	1.5688	KD up vs WT	63.185	1.12548	0.178124	1
16173	3399545	NM_015261 // NCAPD3 // non-SMC condensin II complex, subunit D3 // 11q25 // 2331	NCAPD3	NM_015261	1.26397e-05	1.26397e-05	0.674203	-1.48323	KD down vs WT	62.9717	0.862592	0.136981	1
14455	3043648	NM_019029 // CPVL // carboxypeptidase, vitellogenic-like // 7p15.1 // 54504 ///	CPVL	NM_019029	1.28542e-05	1.28542e-05	1.84643	1.84643	KD up vs WT	62.7296	2.08736	0.332755	1
6315	2409104	NM_006516 // SLC2A1 // solute carrier family 2 (facilitated glucose transporter)	SLC2A1	NM_006516	1.28561e-05	1.28561e-05	0.642922	-1.5554	KD down vs WT	62.7275	1.08302	0.172654	1
1823	2429371	NM_005725 // TSPAN2 // tetraspanin 2 // 1p13.2 // 10100 /// ENST00000369516 // T	TSPAN2	NM_005725	1.29581e-05	1.29581e-05	0.687065	-1.45547	KD down vs WT	62.6142	0.781871	0.124871	1
7451	3948953	NM_005036 // PPARA // peroxisome proliferator-activated receptor alpha // 22q12-	PPARA	NM_005036	1.30649e-05	1.30649e-05	0.680811	-1.46884	KD down vs WT	62.4966	0.820437	0.131277	1
12620	3760894	NM_145798 // OSBPL7 // oxysterol binding protein-like 7 // 17q21 // 114881 /// E	OSBPL7	NM_145798	1.31421e-05	1.31421e-05	1.5018	1.5018	KD up vs WT	62.4123	0.917892	0.147069	1
14604	3408018	NM_018638 // ETNK1 // ethanolamine kinase 1 // 12p12.1 // 55500 /// NM_001039481	ETNK1	NM_018638	1.3175e-05	1.3175e-05	1.71901	1.71901	KD up vs WT	62.3766	1.62897	0.261151	1
8782	3391816	NM_020886 // USP28 // ubiquitin specific peptidase 28 // 11q23 // 57646 /// ENST	USP28	NM_020886	1.33927e-05	1.33927e-05	0.563824	-1.7736	KD down vs WT	62.1427	1.82241	0.293262	1
8085	4000560	NM_003662 // PIR // pirin (iron-binding nuclear protein) // Xp22.2 // 8544 /// N	PIR	NM_003662	1.35414e-05	1.35414e-05	0.451445	-2.21511	KD down vs WT	61.9857	3.5106	0.566356	1
10667	3818142	NM_004558 // NRTN // neurturin // 19p13.3 // 4902 /// ENST00000303212 // NRTN //	NRTN	NM_004558	1.38794e-05	1.38794e-05	0.811613	-1.23211	KD down vs WT	61.6362	0.241821	0.0392335	1
8506	3316126	NM_174940 // TMEM80 // transmembrane protein 80 // 11p15.5 // 283232 /// NM_0010	TMEM80	NM_174940	1.40663e-05	1.40663e-05	1.62766	1.62766	KD up vs WT	61.4474	1.31713	0.214351	1
6671	3703885	NM_003486 // SLC7A5 // solute carrier family 7 (cationic amino acid transporter,	SLC7A5	NM_003486	1.41726e-05	1.41726e-05	1.48903	1.48903	KD up vs WT	61.3412	0.879731	0.143416	1
6295	3203855	NM_015397 // DCAF12 // DDB1 and CUL4 associated factor 12 // 9p13.3 // 25853 ///	DCAF12	NM_015397	1.42954e-05	1.42954e-05	0.633634	-1.5782	KD down vs WT	61.2198	1.15554	0.188753	1
11295	2439861	NM_001135050 // IGSF9 // immunoglobulin superfamily, member 9 // 1q22-q23 // 575	IGSF9	NM_001135050	1.43849e-05	1.43849e-05	0.756972	-1.32105	KD down vs WT	61.1322	0.430274	0.0703843	1
1239	3223776	NM_001735 // C5 // complement component 5 // 9q33-q34 // 727 /// ENST00000223642	C5	NM_001735	1.44366e-05	1.44366e-05	0.627555	-1.59348	KD down vs WT	61.0818	1.20489	0.197258	1
5495	2873105	NM_000943 // PPIC // peptidylprolyl isomerase C (cyclophilin C) // 5q23.2 // 548	PPIC	NM_000943	1.46167e-05	1.46167e-05	1.99449	1.99449	KD up vs WT	60.9081	2.64547	0.434337	1
1787	3418513	NM_138396 // MARCH9 // membrane-associated ring finger (C3HC4) 9 // 12q14.1 // 9	2009-03-01	NM_138396	1.46186e-05	1.46186e-05	0.726875	-1.37575	KD down vs WT	60.9064	0.564806	0.0927336	1
8034	3365487	NM_001040697 // UEVLD // UEV and lactate/malate dehyrogenase domains // 11p15.1	UEVLD	NM_001040697	1.47352e-05	1.47352e-05	0.712928	-1.40267	KD down vs WT	60.7952	0.635498	0.104531	1
786	3187834	NM_032552 // DAB2IP // DAB2 interacting protein // 9q33.1-q33.3 // 153090 /// NM	DAB2IP	NM_032552	1.4985e-05	1.4985e-05	0.701402	-1.42572	KD down vs WT	60.5607	0.698194	0.115288	1
15352	3129065	NM_001831 // CLU // clusterin // 8p21-p12 // 1191 /// NM_203339 // CLU // cluste	CLU	NM_001831	1.51005e-05	1.51005e-05	1.75853	1.75853	KD up vs WT	60.4539	1.76854	0.292543	1
15459	2554975	NM_022893 // BCL11A // B-cell CLL/lymphoma 11A (zinc finger protein) // 2p16.1 /	BCL11A	NM_022893	1.53182e-05	1.53182e-05	0.617463	-1.61953	KD down vs WT	60.2552	1.2902	0.214122	1
21743	3466369	NM_018351 // FGD6 // FYVE, RhoGEF and PH domain containing 6 // 12q22 // 55785 /	FGD6	NM_018351	1.55606e-05	1.55606e-05	0.532668	-1.87734	KD down vs WT	60.0378	2.20192	0.366756	1
15032	3603687	NM_007364 // TMED3 // transmembrane emp24 protein transport domain containing 3	TMED3	NM_007364	1.57145e-05	1.57145e-05	1.5073	1.5073	KD up vs WT	59.902	0.93447	0.156	1
8232	3401197	NR_027363 // C12orf32 // chromosome 12 open reading frame 32 // 12p13.33 // 8369	C12orf32	NR_027363	1.61234e-05	1.61234e-05	0.780135	-1.28183	KD down vs WT	59.5486	0.34216	0.0574589	1
11173	3199207	NM_001190737 // NFIB // nuclear factor I/B // 9p24.1 // 4781 /// NM_005596 // NF	NFIB	NM_001190737	1.71044e-05	1.71044e-05	0.628099	-1.5921	KD down vs WT	58.7429	1.20041	0.20435	1
3756	3311157	NM_000274 // OAT // ornithine aminotransferase // 10q26 // 4942 /// NM_001171814	OAT	NM_000274	1.71322e-05	1.71322e-05	1.31267	1.31267	KD up vs WT	58.7209	0.410824	0.0699622	1
4303	3226160	NM_013443 // ST6GALNAC6 // ST6 (alpha-N-acetyl-neuraminyl-2,3-beta-galactosyl-1,	ST6GALNAC6	NM_013443	1.75e-05	1.75e-05	1.26132	1.26132	KD up vs WT	58.4336	0.299143	0.0511937	1
7832	3339812	NM_014786 // ARHGEF17 // Rho guanine nucleotide exchange factor (GEF) 17 // 11q1	ARHGEF17	NM_014786	1.76526e-05	1.76526e-05	0.822058	-1.21646	KD down vs WT	58.3165	0.213099	0.0365417	1
6444	2714465	NM_001004356 // FGFRL1 // fibroblast growth factor receptor-like 1 // 4p16 // 53	FGFRL1	NM_001004356	1.77976e-05	1.77976e-05	0.640673	-1.56086	KD down vs WT	58.2063	1.10027	0.189029	1
1717	2674526	NM_032316 // NICN1 // nicolin 1 // 3p21.31 // 84276 /// ENST00000273598 // NICN1	NICN1	NM_032316	1.80888e-05	1.80888e-05	1.55414	1.55414	KD up vs WT	57.9884	1.07904	0.186079	1
16294	2555830	NM_198276 // TMEM17 // transmembrane protein 17 // 2p15 // 200728 /// ENST000003	TMEM17	NM_198276	1.82213e-05	1.82213e-05	1.52577	1.52577	KD up vs WT	57.8906	0.990762	0.171144	1
6179	3473524	NM_000620 // NOS1 // nitric oxide synthase 1 (neuronal) // 12q24.2-q24.31 // 484	NOS1	NM_000620	1.83782e-05	1.83782e-05	1.40427	1.40427	KD up vs WT	57.7759	0.639806	0.110739	1
7806	3255402	NM_018999 // FAM190B // family with sequence similarity 190, member B // 10q23.1	FAM190B	NM_018999	1.86139e-05	1.86139e-05	0.6799	-1.4708	KD down vs WT	57.6057	0.826159	0.143416	1
18443	3852691	NM_005804 // DDX39 // DEAD (Asp-Glu-Ala-Asp) box polypeptide 39 // 19p13.12 // 1	DDX39	NM_005804	1.90264e-05	1.90264e-05	0.818138	-1.22229	KD down vs WT	57.3142	0.223624	0.0390172	1
21394	3831192	---		---	1.9094e-05	1.9094e-05	1.21664	1.21664	KD up vs WT	57.2671	0.213416	0.0372668	1
12125	2356300	NM_006099 // PIAS3 // protein inhibitor of activated STAT, 3 // 1q21 // 10401 //	PIAS3	NM_006099	1.9281e-05	1.9281e-05	1.51782	1.51782	KD up vs WT	57.138	0.966419	0.169138	1
482	3137530	NM_004318 // ASPH // aspartate beta-hydroxylase // 8q12.1 // 444 /// NM_00116475	ASPH	NM_004318	1.95107e-05	1.95107e-05	0.567366	-1.76253	KD down vs WT	56.9814	1.7828	0.312874	1
17150	3655723	NM_017458 // MVP // major vault protein // 16p11.2 // 9961 /// NM_005115 // MVP	MVP	NM_017458	1.97803e-05	1.97803e-05	1.49238	1.49238	KD up vs WT	56.8004	0.889704	0.156637	1
16751	3875179	NM_001819 // CHGB // chromogranin B (secretogranin 1) // 20pter-p12 // 1114 ///	CHGB	NM_001819	1.99386e-05	1.99386e-05	1.97998	1.97998	KD up vs WT	56.6954	2.58981	0.456794	1
17706	3716411	NM_001304 // CPD // carboxypeptidase D // 17q11.2 // 1362 /// ENST00000225719 //	CPD	NM_001304	2.00097e-05	2.00097e-05	0.440759	-2.26881	KD down vs WT	56.6487	3.72527	0.657609	1
5747	3617312	NM_001042496 // SLC12A6 // solute carrier family 12 (potassium/chloride transpor	SLC12A6	NM_001042496	2.01191e-05	2.01191e-05	0.734911	-1.36071	KD down vs WT	56.577	0.526544	0.0930668	1
18056	3656829	NM_001122957 // BCKDK // branched chain ketoacid dehydrogenase kinase // 16p11.2	BCKDK	NM_001122957	2.03332e-05	2.03332e-05	0.656379	-1.52351	KD down vs WT	56.4383	0.983821	0.174318	1
20521	3465274	NM_001920 // DCN // decorin // 12q21.33 // 1634 /// NM_133503 // DCN // decorin	DCN	NM_001920	2.08543e-05	2.08543e-05	0.321253	-3.11281	KD down vs WT	56.1076	7.15669	1.27553	1
14221	3872604	NM_025027 // ZNF606 // zinc finger protein 606 // 19q13.4 // 80095 /// ENST00000	ZNF606	NM_025027	2.08609e-05	2.08609e-05	0.651776	-1.53427	KD down vs WT	56.1035	1.01699	0.18127	1
14137	3762625	NM_017643 // MBTD1 // mbt domain containing 1 // 17q21.33 // 54799 /// ENST00000	MBTD1	NM_017643	2.0992e-05	2.0992e-05	0.580143	-1.72371	KD down vs WT	56.0219	1.64544	0.293714	1
6974	2325410	NM_020448 // NIPAL3 // NIPA-like domain containing 3 // 1p36.12-p35.1 // 57185 /	NIPAL3	NM_020448	2.13702e-05	2.13702e-05	1.4219	1.4219	KD up vs WT	55.7899	0.687697	0.123265	1
14286	3482977	NM_152705 // POLR1D // polymerase (RNA) I polypeptide D, 16kDa // 13q12.2 // 510	POLR1D	NM_152705	2.14128e-05	2.14128e-05	0.808889	-1.23626	KD down vs WT	55.7641	0.249673	0.0447731	1
15930	3824471	NM_024656 // GLT25D1 // glycosyltransferase 25 domain containing 1 // 19p13.11 /	GLT25D1	NM_024656	2.20478e-05	2.20478e-05	1.39608	1.39608	KD up vs WT	55.3864	0.61793	0.111567	1
4869	3032243	NM_022087 // GALNT11 // UDP-N-acetyl-alpha-D-galactosamine:polypeptide N-acetylg	GALNT11	NM_022087	2.24044e-05	2.24044e-05	1.30387	1.30387	KD up vs WT	55.1799	0.390757	0.070815	1
8632	3815757	NR_024247 // MUM1 // melanoma associated antigen (mutated) 1 // 19p13.3 // 84939	MUM1	NR_024247	2.2449e-05	2.2449e-05	0.871462	-1.1475	KD down vs WT	55.1544	0.105062	0.0190487	1
10987	3394356	NM_004205 // USP2 // ubiquitin specific peptidase 2 // 11q23.3 // 9099 /// NM_17	USP2	NM_004205	2.24539e-05	2.24539e-05	0.817917	-1.22262	KD down vs WT	55.1516	0.224225	0.0406562	1
7101	2350952	NM_000848 // GSTM2 // glutathione S-transferase mu 2 (muscle) // 1p13.3 // 2946	GSTM2	NM_000848	2.29223e-05	2.29223e-05	1.59293	1.59293	KD up vs WT	54.887	1.20309	0.219194	1
15025	3238528	NM_012443 // SPAG6 // sperm associated antigen 6 // 10p12.2 // 9576 /// NM_17224	SPAG6	NM_012443	2.29428e-05	2.29428e-05	0.618415	-1.61704	KD down vs WT	54.8756	1.28196	0.233613	1
13963	2333672	---		---	2.31006e-05	2.31006e-05	1.25476	1.25476	KD up vs WT	54.788	0.285863	0.0521761	1
13236	2832355	NM_018939 // PCDHB6 // protocadherin beta 6 // 5q31 // 56130 /// ENST00000231136	PCDHB6	NM_018939	2.31087e-05	2.31087e-05	2.20753	2.20753	KD up vs WT	54.7835	3.48043	0.635305	1
18521	2838201	NM_004219 // PTTG1 // pituitary tumor-transforming 1 // 5q35.1 // 9232 /// NM_00	PTTG1	NM_004219	2.31283e-05	2.31283e-05	0.545634	-1.83273	KD down vs WT	54.7727	2.03698	0.371897	1
19066	3937900	NM_005446 // P2RX6 // purinergic receptor P2X, ligand-gated ion channel, 6 // 22	P2RX6	NM_005446	2.37733e-05	2.37733e-05	1.33135	1.33135	KD up vs WT	54.4226	0.454603	0.0835322	1
9650	3087703	NM_006207 // PDGFRL // platelet-derived growth factor receptor-like // 8p22-p21.	PDGFRL	NM_006207	2.37867e-05	2.37867e-05	2.01603	2.01603	KD up vs WT	54.4154	2.72845	0.501411	1
14273	2383890	---		---	2.42982e-05	2.42982e-05	1.42506	1.42506	KD up vs WT	54.1459	0.696394	0.128614	1
1907	2454887	NR_027285 // NCRNA00292 // non-protein coding RNA 292 // 1q32.3 // 642946 /// NR	NCRNA00292	NR_027285	2.52375e-05	2.52375e-05	1.74985	1.74985	KD up vs WT	53.6684	1.73767	0.323778	1
985	2674047	NM_002292 // LAMB2 // laminin, beta 2 (laminin S) // 3p21 // 3913 /// ENST000004	LAMB2	NM_002292	2.56578e-05	2.56578e-05	2.4188	2.4188	KD up vs WT	53.4615	4.33018	0.809962	1
3850	2322036	NM_017556 // FBLIM1 // filamin binding LIM protein 1 // 1p36.21 // 54751 /// NM_	FBLIM1	NM_017556	2.59101e-05	2.59101e-05	0.772077	-1.29521	KD down vs WT	53.3394	0.371377	0.0696253	1
20945	2951500	NM_003214 // TEAD3 // TEA domain family member 3 // 6p21.2 // 7005 /// ENST00000	TEAD3	NM_003214	2.69109e-05	2.69109e-05	0.727048	-1.37542	KD down vs WT	52.8683	0.563966	0.106674	1
9102	3316834	NM_003957 // BRSK2 // BR serine/threonine kinase 2 // 11p15.5 // 9024 /// ENST00	BRSK2	NM_003957	2.7083e-05	2.7083e-05	0.881061	-1.135	KD down vs WT	52.7894	0.0889981	0.0168591	1
4250	3445820	NM_032918 // RERG // RAS-like, estrogen-regulated, growth inhibitor // 12p12.3 /	RERG	NM_032918	2.78077e-05	2.78077e-05	0.639393	-1.56398	KD down vs WT	52.4636	1.11018	0.211609	1
17591	3182229	NM_003692 // TMEFF1 // transmembrane protein with EGF-like and two follistatin-l	TMEFF1	NM_003692	2.8851e-05	2.8851e-05	0.386933	-2.58443	KD down vs WT	52.0122	5.00393	0.962068	1
18475	2997907	NM_017549 // EPDR1 // ependymin related protein 1 (zebrafish) // 7p14.1 // 54749	EPDR1	NM_017549	2.92332e-05	2.92332e-05	1.47394	1.47394	KD up vs WT	51.8517	0.835291	0.161092	1
9792	3647368	NM_024109 // C16orf68 // chromosome 16 open reading frame 68 // 16p13.2 // 79091	C16orf68	NM_024109	2.93808e-05	2.93808e-05	0.638165	-1.56699	KD down vs WT	51.7904	1.11974	0.216206	1
18311	3073267	NM_020911 // PLXNA4 // plexin A4 // 7q32.3 // 91584 /// NM_181775 // PLXNA4 // p	PLXNA4	NM_020911	2.94897e-05	2.94897e-05	1.66019	1.66019	KD up vs WT	51.7454	1.42632	0.275642	1
6928	3279108	NM_004808 // NMT2 // N-myristoyltransferase 2 // 10p13 // 9397 /// ENST000003781	NMT2	NM_004808	3.02664e-05	3.02664e-05	0.709711	-1.40902	KD down vs WT	51.4302	0.652597	0.12689	1
21349	3990927	NM_144967 // ARHGAP36 // Rho GTPase activating protein 36 // Xq26.1 // 158763 //	ARHGAP36	NM_144967	3.10804e-05	3.10804e-05	3.10519	3.10519	KD up vs WT	51.11	7.12583	1.39421	1
13905	2333599	NM_014652 // IPO13 // importin 13 // 1p34.1 // 9670 /// ENST00000372343 // IPO13	IPO13	NM_014652	3.23331e-05	3.23331e-05	1.54471	1.54471	KD up vs WT	50.6365	1.04946	0.207253	1
16767	2945882	NR_002174 // CMAH // cytidine monophosphate-N-acetylneuraminic acid hydroxylase	CMAH	NR_002174	3.23339e-05	3.23339e-05	1.40823	1.40823	KD up vs WT	50.6362	0.650459	0.128457	1
15345	2809245	NM_002203 // ITGA2 // integrin, alpha 2 (CD49B, alpha 2 subunit of VLA-2 recepto	ITGA2	NM_002203	3.24118e-05	3.24118e-05	0.615634	-1.62434	KD down vs WT	50.6075	1.30613	0.25809	1
16798	4009667	NM_004463 // FGD1 // FYVE, RhoGEF and PH domain containing 1 // Xp11.21 // 2245	FGD1	NM_004463	3.25593e-05	3.25593e-05	1.2654	1.2654	KD up vs WT	50.5534	0.307537	0.0608341	1
15952	2641032	NM_013336 // SEC61A1 // Sec61 alpha 1 subunit (S. cerevisiae) // 3q21.3 // 29927	SEC61A1	NM_013336	3.26592e-05	3.26592e-05	1.3706	1.3706	KD up vs WT	50.5169	0.551604	0.109192	1
3990	2956052	NM_014452 // TNFRSF21 // tumor necrosis factor receptor superfamily, member 21 /	TNFRSF21	NM_014452	3.27709e-05	3.27709e-05	1.82775	1.82775	KD up vs WT	50.4762	2.01874	0.399938	1
12269	3675285	NM_032259 // WDR24 // WD repeat domain 24 // 16p13.3 // 84219 /// ENST0000029388	WDR24	NM_032259	3.2774e-05	3.2774e-05	0.776783	-1.28736	KD down vs WT	50.4751	0.354132	0.0701598	1
19918	3354764	NM_152713 // STT3A // STT3, subunit of the oligosaccharyltransferase complex, ho	STT3A	NM_152713	3.33789e-05	3.33789e-05	1.3939	1.3939	KD up vs WT	50.2578	0.612158	0.121804	1
10254	3063807	NM_152742 // GPC2 // glypican 2 // 7q22.1 // 221914 /// ENST00000292377 // GPC2	GPC2	NM_152742	3.38044e-05	3.38044e-05	0.751844	-1.33006	KD down vs WT	50.1078	0.451541	0.090114	1
9924	3842755	NR_036521 // LOC100128252 // hypothetical LOC100128252 // 19q13.43 // 100128252	LOC100128252	NR_036521	3.38614e-05	3.38614e-05	1.65363	1.65363	KD up vs WT	50.0878	1.40412	0.280331	1
6613	3194338	NM_015160 // PMPCA // peptidase (mitochondrial processing) alpha // 9q34.3 // 23	PMPCA	NM_015160	3.45752e-05	3.45752e-05	1.19777	1.19777	KD up vs WT	49.8416	0.18076	0.0362669	1
13691	3432438	NM_016816 // OAS1 // 2',5'-oligoadenylate synthetase 1, 40/46kDa // 12q24.1 // 4	OAS1	NM_016816	3.48524e-05	3.48524e-05	2.27467	2.27467	KD up vs WT	49.7477	3.74874	0.753551	1
3507	3799542	NM_024899 // CEP76 // centrosomal protein 76kDa // 18p11.21 // 79959 /// ENST000	CEP76	NM_024899	3.56402e-05	3.56402e-05	0.656275	-1.52375	KD down vs WT	49.4855	0.984564	0.19896	1
10776	2490351	NM_004389 // CTNNA2 // catenin (cadherin-associated protein), alpha 2 // 2p12-p1	CTNNA2	NM_004389	3.59272e-05	3.59272e-05	1.58611	1.58611	KD up vs WT	49.3917	1.18101	0.239112	1
1821	3993515	NM_005462 // MAGEC1 // melanoma antigen family C, 1 // Xq26 // 9947 /// ENST0000	MAGEC1	NM_005462	3.62029e-05	3.62029e-05	1.78444	1.78444	KD up vs WT	49.3024	1.86138	0.377544	1
7886	3449760	NM_144973 // DENND5B // DENN/MADD domain containing 5B // 12p11.21 // 160518 ///	DENND5B	NM_144973	3.62553e-05	3.62553e-05	0.620325	-1.61206	KD down vs WT	49.2855	1.26557	0.256783	1
487	2623426	NM_015407 // ABHD14A // abhydrolase domain containing 14A // 3p21.1 // 25864 ///	ABHD14A	NM_015407	3.68475e-05	3.68475e-05	1.53203	1.53203	KD up vs WT	49.0968	1.01005	0.205726	1
9430	2827645	NM_001017372 // SLC27A6 // solute carrier family 27 (fatty acid transporter), me	SLC27A6	NM_001017372	3.69006e-05	3.69006e-05	1.69993	1.69993	KD up vs WT	49.0801	1.56255	0.318368	1
4320	3885537	NM_002660 // PLCG1 // phospholipase C, gamma 1 // 20q12-q13.1 // 5335 /// NM_182	PLCG1	NM_002660	3.75944e-05	3.75944e-05	0.715004	-1.39859	KD down vs WT	48.864	0.624622	0.127829	1
5505	3532560	NM_032352 // BRMS1L // breast cancer metastasis-suppressor 1-like // 14q13.2 //	BRMS1L	NM_032352	3.79495e-05	3.79495e-05	0.764121	-1.30869	KD down vs WT	48.7552	0.401714	0.0823941	1
21592	3501661	NM_003899 // ARHGEF7 // Rho guanine nucleotide exchange factor (GEF) 7 // 13q34	ARHGEF7	NM_003899	3.85081e-05	3.85081e-05	0.75457	-1.32526	KD down vs WT	48.5866	0.440154	0.0905918	1
8130	3890597	NM_017495 // RBM38 // RNA binding motif protein 38 // 20q13.31 // 55544 /// NM_1	RBM38	NM_017495	3.94562e-05	3.94562e-05	0.676486	-1.47823	KD down vs WT	48.307	0.847862	0.175516	1
21644	3381817	NM_003355 // UCP2 // uncoupling protein 2 (mitochondrial, proton carrier) // 11q	UCP2	NM_003355	3.95286e-05	3.95286e-05	0.64734	-1.54478	KD down vs WT	48.2859	1.0497	0.217392	1
10766	3868183	NM_153719 // NUP62 // nucleoporin 62kDa // 19q13.33 // 23636 /// NM_016553 // NU	NUP62	NM_153719	3.95358e-05	3.95358e-05	0.867353	-1.15293	KD down vs WT	48.2838	0.112404	0.0232799	1
7428	3279575	NM_012425 // RSU1 // Ras suppressor protein 1 // 10p13 // 6251 /// NM_152724 //	RSU1	NM_012425	3.95491e-05	3.95491e-05	1.2831	1.2831	KD up vs WT	48.28	0.34489	0.0714354	1
18160	3267382	NM_014937 // INPP5F // inositol polyphosphate-5-phosphatase F // 10q26.11 // 228	INPP5F	NM_014937	3.95775e-05	3.95775e-05	0.703875	-1.42071	KD down vs WT	48.2718	0.684407	0.141782	1
10579	2634494	NM_001627 // ALCAM // activated leukocyte cell adhesion molecule // 3q13.1 // 21	ALCAM	NM_001627	3.99416e-05	3.99416e-05	1.53733	1.53733	KD up vs WT	48.1669	1.02647	0.213107	1
2730	3884450	NM_021215 // RPRD1B // regulation of nuclear pre-mRNA domain containing 1B // 20	RPRD1B	NM_021215	3.99421e-05	3.99421e-05	0.73585	-1.35897	KD down vs WT	48.1668	0.522189	0.108413	1
13506	3601955	NM_002435 // MPI // mannose phosphate isomerase // 15q22-qter // 4351 /// ENST00	MPI	NM_002435	4.02944e-05	4.02944e-05	0.654005	-1.52904	KD down vs WT	48.0664	1.00083	0.208218	1
19201	3000010	NM_031449 // ZMIZ2 // zinc finger, MIZ-type containing 2 // 7p13 // 83637 /// NM	ZMIZ2	NM_031449	4.11714e-05	4.11714e-05	1.34099	1.34099	KD up vs WT	47.821	0.477818	0.099918	1
13149	3151970	NM_014751 // MTSS1 // metastasis suppressor 1 // 8p22 // 9788 /// AF086645 // MT	MTSS1	NM_014751	4.14846e-05	4.14846e-05	0.760381	-1.31513	KD down vs WT	47.7349	0.416502	0.0872532	1
3470	3335465	NM_153253 // SIPA1 // signal-induced proliferation-associated 1 // 11q13 // 6494	SIPA1	NM_153253	4.15926e-05	4.15926e-05	0.72934	-1.3711	KD down vs WT	47.7054	0.552884	0.115896	1
9493	3816883	NM_001172673 // CELF5 // CUGBP, Elav-like family member 5 // 19p13 // 60680 ///	CELF5	NM_001172673	4.21289e-05	4.21289e-05	0.773767	-1.29238	KD down vs WT	47.5602	0.365123	0.0767708	1
19329	2534865	NM_001040445 // ASB1 // ankyrin repeat and SOCS box-containing 1 // 2q37 // 5166	ASB1	NM_001040445	4.25593e-05	4.25593e-05	1.47679	1.47679	KD up vs WT	47.4452	0.843643	0.177814	1
6641	3058944	NM_000601 // HGF // hepatocyte growth factor (hepapoietin A; scatter factor) //	HGF	NM_000601	4.30086e-05	4.30086e-05	0.0804711	-12.4268	KD down vs WT	47.3267	35.2427	7.44668	1
5894	2348569	NM_017734 // PALMD // palmdelphin // 1p22-p21 // 54873 /// ENST00000263174 // PA	PALMD	NM_017734	4.31973e-05	4.31973e-05	1.45265	1.45265	KD up vs WT	47.2774	0.773818	0.163676	1
13461	3592023	NM_004048 // B2M // beta-2-microglobulin // 15q21-q22.2 // 567 /// ENST000003492	B2M	NM_004048	4.32356e-05	4.32356e-05	1.69347	1.69347	KD up vs WT	47.2674	1.5402	0.325849	1
11731	3590341	NM_007236 // CHP // calcium binding protein P22 // 15q13.3 // 11261 /// ENST0000	CHP	NM_007236	4.33002e-05	4.33002e-05	1.23711	1.23711	KD up vs WT	47.2506	0.251293	0.053183	1
11669	3674659	NR_023348 // GAS8 // growth arrest-specific 8 // 16q24.3 // 2622 /// NM_001481 /	GAS8	NR_023348	4.35193e-05	4.35193e-05	0.742828	-1.34621	KD down vs WT	47.1938	0.490549	0.103943	1
16461	3655140	NM_032815 // NFATC2IP // nuclear factor of activated T-cells, cytoplasmic, calci	NFATC2IP	NM_032815	4.36882e-05	4.36882e-05	0.793878	-1.25964	KD down vs WT	47.1503	0.295724	0.0627194	1
1492	2589017	NM_001077197 // PDE11A // phosphodiesterase 11A // 2q31.2 // 50940 /// NM_016953	PDE11A	NM_001077197	4.48562e-05	4.48562e-05	1.67461	1.67461	KD up vs WT	46.8546	1.4754	0.314889	1
14392	3653072	NM_005030 // PLK1 // polo-like kinase 1 // 16p12.2 // 5347 /// ENST00000300093 /	PLK1	NM_005030	4.52274e-05	4.52274e-05	0.663157	-1.50794	KD down vs WT	46.7626	0.936398	0.200245	1
11611	3954375	NM_206953 // PRAME // preferentially expressed antigen in melanoma // 22q11.22 /	PRAME	NM_206953	4.53209e-05	4.53209e-05	0.75289	-1.32821	KD down vs WT	46.7395	0.447148	0.095668	1
3386	3200982	NM_004529 // MLLT3 // myeloid/lymphoid or mixed-lineage leukemia (trithorax homo	MLLT3	NM_004529	4.54786e-05	4.54786e-05	0.678825	-1.47313	KD down vs WT	46.7008	0.832949	0.178359	1
5251	3506738	NM_182488 // USP12 // ubiquitin specific peptidase 12 // 13q12.13 // 219333 ///	USP12	NM_182488	4.55349e-05	4.55349e-05	1.47678	1.47678	KD up vs WT	46.687	0.843619	0.180697	1
13642	3762125	NM_174920 // SAMD14 // sterile alpha motif domain containing 14 // 17q21.33 // 2	SAMD14	NM_174920	4.56105e-05	4.56105e-05	0.776577	-1.2877	KD down vs WT	46.6685	0.354876	0.0760417	1
20390	2925510	NM_032438 // L3MBTL3 // l(3)mbt-like 3 (Drosophila) // 6q23 // 84456 /// NM_0010	L3MBTL3	NM_032438	4.56838e-05	4.56838e-05	0.729899	-1.37005	KD down vs WT	46.6506	0.550202	0.117941	1
2814	3774593	NM_022156 // DUS1L // dihydrouridine synthase 1-like (S. cerevisiae) // 17q25.3	DUS1L	NM_022156	4.58248e-05	4.58248e-05	0.723465	-1.38224	KD down vs WT	46.6163	0.581584	0.12476	1
200	3746574	NM_000304 // PMP22 // peripheral myelin protein 22 // 17p12 // 5376 /// NM_15332	PMP22	NM_000304	4.59166e-05	4.59166e-05	1.65444	1.65444	KD up vs WT	46.5941	1.40686	0.301939	1
9154	3342426	NM_145018 // C11orf82 // chromosome 11 open reading frame 82 // 11q14.1 // 22004	C11orf82	NM_145018	4.59273e-05	4.59273e-05	0.491007	-2.03663	KD down vs WT	46.5915	2.80815	0.602718	1
12252	3699707	NR_036460 // ADAT1 // adenosine deaminase, tRNA-specific 1 // 16q23.1 // 23536 /	ADAT1	NR_036460	4.64166e-05	4.64166e-05	0.687547	-1.45445	KD down vs WT	46.4737	0.778956	0.167612	1
18096	3267314	NM_004281 // BAG3 // BCL2-associated athanogene 3 // 10q25.2-q26.2 // 9531 /// E	BAG3	NM_004281	4.65187e-05	4.65187e-05	0.752072	-1.32966	KD down vs WT	46.4493	0.45058	0.0970047	1
17352	3351733	NM_198489 // CCDC84 // coiled-coil domain containing 84 // 11q23.3 // 338657 ///	CCDC84	NM_198489	4.66138e-05	4.66138e-05	0.692572	-1.44389	KD down vs WT	46.4267	0.748964	0.161322	1
16933	4010768	NM_018684 // ZC4H2 // zinc finger, C4H2 domain containing // Xq11.2 // 55906 ///	ZC4H2	NM_018684	4.75167e-05	4.75167e-05	0.665363	-1.50294	KD down vs WT	46.2143	0.921317	0.199358	1
10906	2879166	NR_026695 // FGF1 // fibroblast growth factor 1 (acidic) // 5q31 // 2246 /// NR_	FGF1	NR_026695	4.80158e-05	4.80158e-05	1.30091	1.30091	KD up vs WT	46.099	0.384086	0.0833177	1
21069	3611126	NM_005587 // MEF2A // myocyte enhancer factor 2A // 15q26 // 4205 /// NM_0011718	MEF2A	NM_005587	4.82896e-05	4.82896e-05	0.806559	-1.23984	KD down vs WT	46.0363	0.256512	0.0557195	1
3041	4019160	NM_001168302 // KLHL13 // kelch-like 13 (Drosophila) // Xq23-q24 // 90293 /// NM	KLHL13	NM_001168302	4.82972e-05	4.82972e-05	1.44093	1.44093	KD up vs WT	46.0346	0.740602	0.16088	1
6446	3204149	NM_147164 // CNTFR // ciliary neurotrophic factor receptor // 9p13 // 1271 /// N	CNTFR	NM_147164	4.8407e-05	4.8407e-05	0.70775	-1.41293	KD down vs WT	46.0096	0.663173	0.144138	1
7720	3839305	NM_002691 // POLD1 // polymerase (DNA directed), delta 1, catalytic subunit 125k	POLD1	NM_002691	4.88738e-05	4.88738e-05	0.78191	-1.27892	KD down vs WT	45.904	0.335927	0.0731803	1
21419	4015602	NM_024917 // TRMT2B // TRM2 tRNA methyltransferase 2 homolog B (S. cerevisiae) /	TRMT2B	NM_024917	4.9203e-05	4.9203e-05	1.36228	1.36228	KD up vs WT	45.8303	0.530492	0.115751	1
6024	3203569	NM_004925 // AQP3 // aquaporin 3 (Gill blood group) // 9p13 // 360 /// ENST00000	AQP3	NM_004925	4.97364e-05	4.97364e-05	1.41141	1.41141	KD up vs WT	45.7121	0.659066	0.144178	1
10975	3454296	NM_147190 // LASS5 // LAG1 homolog, ceramide synthase 5 // 12q13.12 // 91012 ///	LASS5	NM_147190	4.99639e-05	4.99639e-05	0.500783	-1.99687	KD down vs WT	45.6622	2.65463	0.581364	1
10603	2610094	NM_153461 // IL17RC // interleukin 17 receptor C // 3p25.3|3p25.3-p24.1 // 84818	IL17RC	NM_153461	5.03135e-05	5.03135e-05	1.16688	1.16688	KD up vs WT	45.586	0.132201	0.0290003	1
18036	2727587	NM_000222 // KIT // v-kit Hardy-Zuckerman 4 feline sarcoma viral oncogene homolo	KIT	NM_000222	5.06675e-05	5.06675e-05	0.759584	-1.31651	KD down vs WT	45.5094	0.419694	0.0922212	1
11952	3844781	NM_024888 // LPPR3 // lipid phosphate phosphatase-related protein type 3 // 19p1	LPPR3	NM_024888	5.18628e-05	5.18628e-05	0.765661	-1.30606	KD down vs WT	45.2557	0.395721	0.0874412	1
13995	3737079	NM_017950 // CCDC40 // coiled-coil domain containing 40 // 17q25.3 // 55036 ///	CCDC40	NM_017950	5.21401e-05	5.21401e-05	0.746357	-1.33984	KD down vs WT	45.1979	0.475029	0.1051	1
15996	2361279	NM_170707 // LMNA // lamin A/C // 1q22 // 4000 /// NM_170708 // LMNA // lamin A/	LMNA	NM_170707	5.23704e-05	5.23704e-05	1.30207	1.30207	KD up vs WT	45.1501	0.3867	0.0856476	1
5869	2434031	NM_001024599 // HIST2H2BF // histone cluster 2, H2bf // 1q21.2 // 440689 /// NM_	HIST2H2BF	NM_001024599	5.25389e-05	5.25389e-05	1.61761	1.61761	KD up vs WT	45.1153	1.28386	0.284574	1
570	3187577	NM_007018 // CEP110 // centrosomal protein 110kDa // 9q33.2 // 11064 /// ENST000	CEP110	NM_007018	5.3184e-05	5.3184e-05	0.716005	-1.39664	KD down vs WT	44.9833	0.619423	0.137701	1
8878	3646277	NM_001142290 // MGRN1 // mahogunin, ring finger 1 // 16p13.3 // 23295 /// NM_001	MGRN1	NM_001142290	5.34722e-05	5.34722e-05	1.23572	1.23572	KD up vs WT	44.9249	0.248641	0.0553458	1
10138	3453383	---		---	5.39077e-05	5.39077e-05	1.46958	1.46958	KD up vs WT	44.8375	0.822593	0.183461	1
19449	2950167	NM_000544 // TAP2 // transporter 2, ATP-binding cassette, sub-family B (MDR/TAP)	TAP2	NM_000544	5.40303e-05	5.40303e-05	1.31401	1.31401	KD up vs WT	44.813	0.413911	0.0923641	1
19149	3828162	NM_003796 // C19orf2 // chromosome 19 open reading frame 2 // 19q12 // 8725 ///	C19orf2	NM_003796	5.40941e-05	5.40941e-05	0.536806	-1.86287	KD down vs WT	44.8003	2.14815	0.479493	1
19944	3744463	NM_005964 // MYH10 // myosin, heavy chain 10, non-muscle // 17p13 // 4628 /// EN	MYH10	NM_005964	5.52123e-05	5.52123e-05	0.693319	-1.44234	KD down vs WT	44.5805	0.744577	0.167018	1
1457	2844241	---		---	5.55987e-05	5.55987e-05	1.34368	1.34368	KD up vs WT	44.5058	0.484372	0.108833	1
12814	3541383	NM_001172 // ARG2 // arginase, type II // 14q24.1 // 384 /// NM_006370 // VTI1B	ARG2	NM_001172	5.58065e-05	5.58065e-05	0.636016	-1.57229	KD down vs WT	44.4659	1.13662	0.255617	1
14775	2664209	NM_004844 // SH3BP5 // SH3-domain binding protein 5 (BTK-associated) // 3p24.3 /	SH3BP5	NM_004844	5.59357e-05	5.59357e-05	0.595496	-1.67927	KD down vs WT	44.4411	1.49136	0.335581	1
21384	3831185	---		---	5.61081e-05	5.61081e-05	1.34952	1.34952	KD up vs WT	44.4082	0.498687	0.112296	1
6935	3618736	NM_005739 // RASGRP1 // RAS guanyl releasing protein 1 (calcium and DAG-regulate	RASGRP1	NM_005739	5.61151e-05	5.61151e-05	0.643054	-1.55508	KD down vs WT	44.4069	1.08201	0.243658	1
9256	4002081	NM_001168465 // MAP7D2 // MAP7 domain containing 2 // Xp22.12 // 256714 /// NM_1	MAP7D2	NM_001168465	5.61695e-05	5.61695e-05	0.761154	-1.31379	KD down vs WT	44.3965	0.413416	0.093119	1
12240	3675266	NM_001005920 // JMJD8 // jumonji domain containing 8 // 16p13.3 // 339123 /// EN	JMJD8	NM_001005920	5.68139e-05	5.68139e-05	1.34861	1.34861	KD up vs WT	44.2748	0.496451	0.112129	1
14024	3347431	NM_018712 // ELMOD1 // ELMO/CED-12 domain containing 1 // 11q22.3 // 55531 /// N	ELMOD1	NM_018712	5.81541e-05	5.81541e-05	0.796577	-1.25537	KD down vs WT	44.0269	0.287092	0.0652083	1
10897	3454223	NM_013277 // RACGAP1 // Rac GTPase activating protein 1 // 12q13.12 // 29127 ///	RACGAP1	NM_013277	5.86564e-05	5.86564e-05	0.747464	-1.33786	KD down vs WT	43.9357	0.47023	0.107027	1
7237	2875193	NM_004199 // P4HA2 // prolyl 4-hydroxylase, alpha polypeptide II // 5q31 // 8974	P4HA2	NM_004199	5.87053e-05	5.87053e-05	1.79983	1.79983	KD up vs WT	43.9269	1.91696	0.436399	1
769	2708229	NM_018622 // PARL // presenilin associated, rhomboid-like // 3q27.1 // 55486 ///	PARL	NM_018622	5.88342e-05	5.88342e-05	1.31056	1.31056	KD up vs WT	43.9036	0.405982	0.0924712	1
9267	3732230	NM_181671 // PITPNC1 // phosphatidylinositol transfer protein, cytoplasmic 1 //	PITPNC1	NM_181671	5.89009e-05	5.89009e-05	0.660717	-1.51351	KD down vs WT	43.8916	0.953281	0.21719	1
14888	3763390	NM_001099640 // TMEM100 // transmembrane protein 100 // 17q22 // 55273 /// NM_01	TMEM100	NM_001099640	5.89291e-05	5.89291e-05	0.628411	-1.59131	KD down vs WT	43.8866	1.19785	0.272942	1
8069	3205659	NM_003028 // SHB // Src homology 2 domain containing adaptor protein B // 9p13.2	SHB	NM_003028	5.9489e-05	5.9489e-05	0.603429	-1.6572	KD down vs WT	43.7866	1.41618	0.323428	1
11026	3014714	NM_005720 // ARPC1B // actin related protein 2/3 complex, subunit 1B, 41kDa // 7	ARPC1B	NM_005720	6.00331e-05	6.00331e-05	1.3487	1.3487	KD up vs WT	43.6905	0.496666	0.113678	1
15601	3300115	NM_005398 // PPP1R3C // protein phosphatase 1, regulatory (inhibitor) subunit 3C	PPP1R3C	NM_005398	6.01301e-05	6.01301e-05	0.573885	-1.74251	KD down vs WT	43.6735	1.71165	0.391918	1
9519	3232944	NM_001040177 // AKR1E2 // aldo-keto reductase family 1, member E2 // 10p15.1 //	AKR1E2	NM_001040177	6.09062e-05	6.09062e-05	0.674178	-1.48329	KD down vs WT	43.5385	0.862751	0.198158	1
7945	3560711	NM_013448 // BAZ1A // bromodomain adjacent to zinc finger domain, 1A // 14q13.2	BAZ1A	NM_013448	6.17065e-05	6.17065e-05	0.622473	-1.6065	KD down vs WT	43.4015	1.24732	0.28739	1
7744	2960955	NM_012434 // SLC17A5 // solute carrier family 17 (anion/sugar transporter), memb	SLC17A5	NM_012434	6.17389e-05	6.17389e-05	1.38656	1.38656	KD up vs WT	43.396	0.59285	0.136614	1
3599	3750625	NM_015584 // POLDIP2 // polymerase (DNA-directed), delta interacting protein 2 /	POLDIP2	NM_015584	6.22032e-05	6.22032e-05	1.31077	1.31077	KD up vs WT	43.3175	0.40647	0.0938351	1
2934	3190683	NM_013355 // PKN3 // protein kinase N3 // 9q34.11 // 29941 /// ENST00000291906 /	PKN3	NM_013355	6.3401e-05	6.3401e-05	0.806306	-1.24022	KD down vs WT	43.1182	0.257261	0.0596641	1
19219	3354174	NM_032811 // TBRG1 // transforming growth factor beta regulator 1 // 11q24.2 //	TBRG1	NM_032811	6.41397e-05	6.41397e-05	0.631028	-1.58472	KD down vs WT	42.9976	1.17652	0.273624	1
13866	2417945	NM_198715 // PTGER3 // prostaglandin E receptor 3 (subtype EP3) // 1p31.2 // 573	PTGER3	NM_198715	6.42082e-05	6.42082e-05	1.69254	1.69254	KD up vs WT	42.9864	1.537	0.357554	1
5881	3947227	NM_019106 // SEPT3 // septin 3 // 22q13.2 // 55964 /// NM_145733 // SEPT3 // sep	2003-09-01	NM_019106	6.43463e-05	6.43463e-05	0.650334	-1.53767	KD down vs WT	42.9641	1.02754	0.239163	1
17020	2506570	NM_001508 // GPR39 // G protein-coupled receptor 39 // 2q21-q22 // 2863 /// NM_1	GPR39	NM_001508	6.4538e-05	6.4538e-05	1.71504	1.71504	KD up vs WT	42.9332	1.61508	0.376186	1
6951	3400034	NM_018979 // WNK1 // WNK lysine deficient protein kinase 1 // 12p13.3 // 65125 /	WNK1	NM_018979	6.47993e-05	6.47993e-05	0.773212	-1.29331	KD down vs WT	42.8912	0.367169	0.0856048	1
16394	3679533	NM_001042476 // CARHSP1 // calcium regulated heat stable protein 1, 24kDa // 16p	CARHSP1	NM_001042476	6.52421e-05	6.52421e-05	0.658883	-1.51772	KD down vs WT	42.8206	0.966107	0.225617	1
13098	3236395	NM_016299 // HSPA14 // heat shock 70kDa protein 14 // 10p13 // 51182 /// ENST000	HSPA14	NM_016299	6.54275e-05	6.54275e-05	0.716825	-1.39504	KD down vs WT	42.7911	0.615188	0.143765	1
13813	3896621	NM_017671 // FERMT1 // fermitin family member 1 // 20p12.3 // 55612 /// ENST0000	FERMT1	NM_017671	6.54304e-05	6.54304e-05	1.3412	1.3412	KD up vs WT	42.7907	0.478324	0.111782	1
229	3296981	NM_153367 // ZCCHC24 // zinc finger, CCHC domain containing 24 // 10q22.3 // 219	ZCCHC24	NM_153367	6.5855e-05	6.5855e-05	0.63635	-1.57146	KD down vs WT	42.7237	1.13398	0.265422	1
6354	3203935	NM_194313 // KIF24 // kinesin family member 24 // 9p13.3 // 347240 /// ENST00000	KIF24	NM_194313	6.6182e-05	6.6182e-05	0.795821	-1.25656	KD down vs WT	42.6725	0.289494	0.0678408	1
17252	3801264	NM_032933 // C18orf45 // chromosome 18 open reading frame 45 // 18q11.2 // 85019	C18orf45	NM_032933	6.66079e-05	6.66079e-05	1.53497	1.53497	KD up vs WT	42.6062	1.01917	0.239206	1
19704	3439063	NM_019591 // ZNF26 // zinc finger protein 26 // 12q24.33 // 7574 /// ENST0000032	ZNF26	NM_019591	6.77106e-05	6.77106e-05	0.64007	-1.56233	KD down vs WT	42.4369	1.10492	0.260368	1
49	2867145	NM_032042 // FAM172A // family with sequence similarity 172, member A // 5q15 //	FAM172A	NM_032042	6.77314e-05	6.77314e-05	1.62553	1.62553	KD up vs WT	42.4338	1.31006	0.30873	1
5669	3507282	NM_002019 // FLT1 // fms-related tyrosine kinase 1 (vascular endothelial growth	FLT1	NM_002019	6.78537e-05	6.78537e-05	0.351594	-2.84419	KD down vs WT	42.4152	6.0643	1.42975	1
8638	2436920	NM_006556 // PMVK // phosphomevalonate kinase // 1q22 // 10654 /// ENST000003684	PMVK	NM_006556	6.78671e-05	6.78671e-05	1.11565	1.11565	KD up vs WT	42.4132	0.0664723	0.0156725	1
14944	2688813	NM_199511 // CCDC80 // coiled-coil domain containing 80 // 3q13.2 // 151887 ///	CCDC80	NM_199511	6.85687e-05	6.85687e-05	0.389315	-2.56862	KD down vs WT	42.3075	4.93946	1.16751	1
294	2343418	NM_001039585 // PTGFR // prostaglandin F receptor (FP) // 1p31.1 // 5737 /// NM_	PTGFR	NM_001039585	6.88262e-05	6.88262e-05	1.7221	1.7221	KD up vs WT	42.269	1.63978	0.387938	1
10898	3394264	NM_006500 // MCAM // melanoma cell adhesion molecule // 11q23.3 // 4162 /// ENST	MCAM	NM_006500	6.89086e-05	6.89086e-05	0.744748	-1.34274	KD down vs WT	42.2568	0.482065	0.11408	1
16147	3874584	---		---	6.89798e-05	6.89798e-05	0.728329	-1.37301	KD down vs WT	42.2462	0.557754	0.132025	1
4614	3725876	---		---	6.97582e-05	6.97582e-05	1.22619	1.22619	KD up vs WT	42.1313	0.230774	0.0547749	1
18057	2862950	NM_005713 // COL4A3BP // collagen, type IV, alpha 3 (Goodpasture antigen) bindin	COL4A3BP	NM_005713	6.99821e-05	6.99821e-05	1.51692	1.51692	KD up vs WT	42.0985	0.963681	0.228911	1
5947	3387771	NM_024725 // CCDC82 // coiled-coil domain containing 82 // 11q21 // 79780 /// EN	CCDC82	NM_024725	7.09822e-05	7.09822e-05	0.708836	-1.41076	KD down vs WT	41.9536	0.657304	0.156674	1
598	3163200	AY422473 // C9orf93 // chromosome 9 open reading frame 93 // 9p22.3 // 203238 //	C9orf93	AY422473	7.11282e-05	7.11282e-05	0.834251	-1.19868	KD down vs WT	41.9327	0.182279	0.0434695	1
19613	3804143	NM_018170 // RPRD1A // regulation of nuclear pre-mRNA domain containing 1A // 18	RPRD1A	NM_018170	7.13966e-05	7.13966e-05	0.563104	-1.77587	KD down vs WT	41.8943	1.83055	0.436944	1
15885	2505529	NM_014369 // PTPN18 // protein tyrosine phosphatase, non-receptor type 18 (brain	PTPN18	NM_014369	7.21224e-05	7.21224e-05	1.46125	1.46125	KD up vs WT	41.7915	0.798478	0.191063	1
7011	3204692	NM_032818 // C9orf100 // chromosome 9 open reading frame 100 // 9p13.3 // 84904	C9orf100	NM_032818	7.36963e-05	7.36963e-05	0.71363	-1.40129	KD down vs WT	41.5726	0.631804	0.151976	1
17834	3267036	NM_005308 // GRK5 // G protein-coupled receptor kinase 5 // 10q26.11 // 2869 ///	GRK5	NM_005308	7.39493e-05	7.39493e-05	1.92108	1.92108	KD up vs WT	41.5379	2.36588	0.569572	1
13508	2382970	NM_000120 // EPHX1 // epoxide hydrolase 1, microsomal (xenobiotic) // 1q42.1 //	EPHX1	NM_000120	7.60925e-05	7.60925e-05	1.61605	1.61605	KD up vs WT	41.2499	1.2787	0.30999	1
18793	3683377	NM_016235 // GPRC5B // G protein-coupled receptor, family C, group 5, member B /	GPRC5B	NM_016235	7.61406e-05	7.61406e-05	0.510716	-1.95804	KD down vs WT	41.2435	2.506	0.607611	1
17982	3522398	NM_001130048 // DOCK9 // dedicator of cytokinesis 9 // 13q32.3 // 23348 /// NM_0	DOCK9	NM_001130048	7.6333e-05	7.6333e-05	0.633288	-1.57906	KD down vs WT	41.2181	1.15832	0.281021	1
181	3382410	NM_207577 // MAP6 // microtubule-associated protein 6 // 11q13.5 // 4135 /// NM_	MAP6	NM_207577	7.68818e-05	7.68818e-05	1.31758	1.31758	KD up vs WT	41.1462	0.42217	0.102602	1
6876	3194567	NM_152421 // FAM69B // family with sequence similarity 69, member B // 9q34.3 //	FAM69B	NM_152421	7.69264e-05	7.69264e-05	0.638852	-1.56531	KD down vs WT	41.1404	1.11438	0.270873	1
19543	7385611	NM_002149 // HPCAL1 // hippocalcin-like 1 // 2p25.1 // 3241 /// NM_134421 // HPC	HPCAL1	NM_002149	7.7207e-05	7.7207e-05	1.3349	1.3349	KD up vs WT	41.1039	0.463097	0.112665	1
6496	2519229	NM_002210 // ITGAV // integrin, alpha V (vitronectin receptor, alpha polypeptide	ITGAV	NM_002210	7.73393e-05	7.73393e-05	1.45112	1.45112	KD up vs WT	41.0867	0.76947	0.187279	1
19210	2780099	NM_178833 // NHEDC2 // Na+/H+ exchanger domain containing 2 // 4q24 // 133308 //	NHEDC2	NM_178833	7.74697e-05	7.74697e-05	1.41717	1.41717	KD up vs WT	41.0699	0.674737	0.16429	1
11730	3344990	NM_015368 // PANX1 // pannexin 1 // 11q21 // 24145 /// ENST00000227638 // PANX1	PANX1	NM_015368	7.76919e-05	7.76919e-05	0.668182	-1.4966	KD down vs WT	41.0412	0.902296	0.219851	1
1484	4017810	NM_022977 // ACSL4 // acyl-CoA synthetase long-chain family member 4 // Xq22.3-q	ACSL4	NM_022977	7.81169e-05	7.81169e-05	0.639039	-1.56485	KD down vs WT	40.9866	1.11293	0.271534	1
8683	2546874	NM_024572 // GALNT14 // UDP-N-acetyl-alpha-D-galactosamine:polypeptide N-acetylg	GALNT14	NM_024572	7.82488e-05	7.82488e-05	1.30848	1.30848	KD up vs WT	40.9697	0.401232	0.0979337	1
6165	3168309	NM_021111 // RECK // reversion-inducing-cysteine-rich protein with kazal motifs	RECK	NM_021111	7.93195e-05	7.93195e-05	0.557522	-1.79365	KD down vs WT	40.834	1.89461	0.463978	1
7838	2376168	NM_001005388 // NFASC // neurofascin // 1q32.1 // 23114 /// NM_001160332 // NFAS	NFASC	NM_001005388	7.94311e-05	7.94311e-05	1.23071	1.23071	KD up vs WT	40.82	0.239194	0.0585973	1
5173	2347625	NM_001114106 // SLC44A3 // solute carrier family 44, member 3 // 1p21.3 // 12696	SLC44A3	NM_001114106	7.96463e-05	7.96463e-05	1.444	1.444	KD up vs WT	40.7931	0.749258	0.183673	1
13278	2832403	NM_019119 // PCDHB9 // protocadherin beta 9 // 5q31 // 56127 /// BC105636 // PCD	PCDHB9	NM_019119	7.99099e-05	7.99099e-05	2.06815	2.06815	KD up vs WT	40.7602	2.93073	0.719018	1
13258	3896034	NM_014737 // RASSF2 // Ras association (RalGDS/AF-6) domain family member 2 // 2	RASSF2	NM_014737	8.00121e-05	8.00121e-05	0.606813	-1.64795	KD down vs WT	40.7475	1.385	0.339898	1
14880	2858592	NM_018369 // DEPDC1B // DEP domain containing 1B // 5q12.1 // 55789 /// NM_00114	DEPDC1B	NM_018369	8.06156e-05	8.06156e-05	0.533637	-1.87393	KD down vs WT	40.6727	2.18923	0.538255	1
21675	2732391	NM_004354 // CCNG2 // cyclin G2 // 4q21.1 // 901 /// ENST00000316355 // CCNG2 //	CCNG2	NM_004354	8.11546e-05	8.11546e-05	0.765309	-1.30666	KD down vs WT	40.6065	0.397088	0.0977891	1
15245	3594031	NM_014548 // TMOD2 // tropomodulin 2 (neuronal) // 15q21.2 // 29767 /// NM_00114	TMOD2	NM_014548	8.17572e-05	8.17572e-05	0.481064	-2.07872	KD down vs WT	40.5332	2.972	0.733226	1
11656	2830818	NM_016606 // REEP2 // receptor accessory protein 2 // 5q31 // 51308 /// ENST0000	REEP2	NM_016606	8.19823e-05	8.19823e-05	1.59448	1.59448	KD up vs WT	40.506	1.2081	0.298254	1
5868	3423184	NM_015336 // ZDHHC17 // zinc finger, DHHC-type containing 17 // 12q21.2 // 23390	ZDHHC17	NM_015336	8.20545e-05	8.20545e-05	0.666198	-1.50105	KD down vs WT	40.4972	0.915648	0.226101	1
8436	3925439	NM_006948 // HSPA13 // heat shock protein 70kDa family, member 13 // 21q11.1|21q	HSPA13	NM_006948	8.21137e-05	8.21137e-05	0.611542	-1.63521	KD down vs WT	40.4901	1.34229	0.33151	1
15910	3738969	NM_004514 // FOXK2 // forkhead box K2 // 17q25 // 3607 /// ENST00000335255 // FO	FOXK2	NM_004514	8.29016e-05	8.29016e-05	0.823473	-1.21437	KD down vs WT	40.3956	0.209375	0.051831	1
17109	2971724	NM_024581 // FAM184A // family with sequence similarity 184, member A // 6q22.31	FAM184A	NM_024581	8.33282e-05	8.33282e-05	0.764201	-1.30856	KD down vs WT	40.3449	0.4014	0.099492	1
2690	3469319	NM_018171 // APPL2 // adaptor protein, phosphotyrosine interaction, PH domain an	APPL2	NM_018171	8.33508e-05	8.33508e-05	0.671485	-1.48924	KD down vs WT	40.3423	0.88036	0.218223	1
6746	3204463	NM_004629 // FANCG // Fanconi anemia, complementation group G // 9p13 // 2189 //	FANCG	NM_004629	8.33662e-05	8.33662e-05	0.629554	-1.58842	KD down vs WT	40.3404	1.1885	0.294616	1
21357	3831168	NM_001749 // CAPNS1 // calpain, small subunit 1 // 19q13.12 // 826 /// NM_001003	CAPNS1	NM_001749	8.50229e-05	8.50229e-05	1.23966	1.23966	KD up vs WT	40.1466	0.256176	0.06381	1
11021	3564250	NM_052978 // TRIM9 // tripartite motif-containing 9 // 14q22.1 // 114088 /// NM_	TRIM9	NM_052978	8.55522e-05	8.55522e-05	0.801367	-1.24787	KD down vs WT	40.0856	0.272155	0.0678933	1
17536	3302056	NM_003061 // SLIT1 // slit homolog 1 (Drosophila) // 10q23.3-q24 // 6585 /// ENS	SLIT1	NM_003061	8.61975e-05	8.61975e-05	0.657024	-1.52201	KD down vs WT	40.0119	0.979236	0.244736	1
9348	3062868	NM_018842 // BAIAP2L1 // BAI1-associated protein 2-like 1 // 7q22.1 // 55971 ///	BAIAP2L1	NM_018842	8.62014e-05	8.62014e-05	0.681345	-1.46768	KD down vs WT	40.0115	0.817091	0.204214	1
8583	3815710	NM_001405 // EFNA2 // ephrin-A2 // 19p13.3 // 1943 /// ENST00000215368 // EFNA2	EFNA2	NM_001405	8.68651e-05	8.68651e-05	0.577594	-1.73132	KD down vs WT	39.9363	1.67216	0.418707	1
935	3333443	NM_001083926 // ASRGL1 // asparaginase like 1 // 11q12.3 // 80150 /// NM_025080	ASRGL1	NM_001083926	8.76032e-05	8.76032e-05	0.566826	-1.76421	KD down vs WT	39.8535	1.78879	0.448841	1
16013	3629243	NM_194272 // RBPMS2 // RNA binding protein with multiple splicing 2 // 15q22.31	RBPMS2	NM_194272	8.7835e-05	8.7835e-05	0.710953	-1.40656	KD down vs WT	39.8277	0.645959	0.162188	1
15582	3104698	NM_001105539 // ZBTB10 // zinc finger and BTB domain containing 10 // 8q13-q21.1	ZBTB10	NM_001105539	8.85102e-05	8.85102e-05	0.759434	-1.31677	KD down vs WT	39.753	0.4203	0.105728	1
1444	2844235	---		---	8.90094e-05	8.90094e-05	1.30632	1.30632	KD up vs WT	39.6982	0.396306	0.0998298	1
10655	3064293	NM_004444 // EPHB4 // EPH receptor B4 // 7q22 // 2050 /// ENST00000358173 // EPH	EPHB4	NM_004444	9.00127e-05	9.00127e-05	0.706974	-1.41448	KD down vs WT	39.5891	0.667391	0.168579	1
20265	3160735	NM_017913 // CDC37L1 // cell division cycle 37 homolog (S. cerevisiae)-like 1 //	CDC37L1	NM_017913	9.01916e-05	9.01916e-05	0.641035	-1.55998	KD down vs WT	39.5698	1.09748	0.277352	1
7123	3400190	NM_032358 // CCDC77 // coiled-coil domain containing 77 // 12p13.33 // 84318 ///	CCDC77	NM_032358	9.06561e-05	9.06561e-05	0.605394	-1.65182	KD down vs WT	39.5199	1.39801	0.353749	1
20698	3854982	NM_016368 // ISYNA1 // inositol-3-phosphate synthase 1 // 19p13.11 // 51477 ///	ISYNA1	NM_016368	9.07985e-05	9.07985e-05	0.603231	-1.65774	KD down vs WT	39.5047	1.41802	0.35895	1
14876	3263790	NM_005445 // SMC3 // structural maintenance of chromosomes 3 // 10q25 // 9126 //	SMC3	NM_005445	9.37581e-05	9.37581e-05	0.61798	-1.61818	KD down vs WT	39.1945	1.28573	0.328038	1
19088	3913483	NM_006602 // TCFL5 // transcription factor-like 5 (basic helix-loop-helix) // 20	TCFL5	NM_006602	9.37866e-05	9.37866e-05	0.681913	-1.46646	KD down vs WT	39.1916	0.813548	0.207582	1
12732	3261544	NM_004193 // GBF1 // golgi brefeldin A resistant guanine nucleotide exchange fac	GBF1	NM_004193	9.38115e-05	9.38115e-05	1.43915	1.43915	KD up vs WT	39.189	0.735605	0.187707	1
7266	3728964	NM_018304 // PRR11 // proline rich 11 // 17q22 // 55771 /// ENST00000262293 // P	PRR11	NM_018304	9.43752e-05	9.43752e-05	0.623779	-1.60313	KD down vs WT	39.1313	1.23631	0.315939	1
3793	3749714	---		---	9.48912e-05	9.48912e-05	0.852277	-1.17333	KD down vs WT	39.0788	0.141811	0.0362885	1
9169	3122631	NM_207411 // XKR5 // XK, Kell blood group complex subunit-related family, member	XKR5	NM_207411	9.52042e-05	9.52042e-05	0.655151	-1.52637	KD down vs WT	39.0472	0.992597	0.254205	1
10058	2438612	NM_014215 // INSRR // insulin receptor-related receptor // 1q21-q23 // 3645 ///	INSRR	NM_014215	9.5249e-05	9.5249e-05	1.23351	1.23351	KD up vs WT	39.0426	0.244456	0.0626126	1
7722	3229797	NM_181701 // QSOX2 // quiescin Q6 sulfhydryl oxidase 2 // 9q34.3 // 169714 /// E	QSOX2	NM_181701	9.59707e-05	9.59707e-05	0.841243	-1.18872	KD down vs WT	38.9701	0.165875	0.0425646	1
3316	3249886	NM_030625 // TET1 // tet oncogene 1 // 10q21 // 80312 /// ENST00000373644 // TET	TET1	NM_030625	9.67517e-05	9.67517e-05	0.51585	-1.93855	KD down vs WT	38.8925	2.43195	0.625302	1
3171	3555088	NR_026800 // KIAA0125 // KIAA0125 // 14q32.33 // 9834	KIAA0125	NR_026800	9.78152e-05	9.78152e-05	2.52769	2.52769	KD up vs WT	38.7878	4.77271	1.23046	1
18925	3158516	NM_013291 // CPSF1 // cleavage and polyadenylation specific factor 1, 160kDa //	CPSF1	NM_013291	9.81336e-05	9.81336e-05	0.782499	-1.27796	KD down vs WT	38.7568	0.333872	0.0861454	1
6918	3644249	NM_006453 // TBL3 // transducin (beta)-like 3 // 16p13.3 // 10607 /// ENST000003	TBL3	NM_006453	9.85061e-05	9.85061e-05	0.765747	-1.30591	KD down vs WT	38.7206	0.39539	0.102114	1
4994	3776193	NM_015295 // SMCHD1 // structural maintenance of chromosomes flexible hinge doma	SMCHD1	NM_015295	9.9206e-05	9.9206e-05	0.541332	-1.8473	KD down vs WT	38.6531	2.09056	0.540852	1
3024	3664810	NM_052999 // CMTM1 // CKLF-like MARVEL transmembrane domain containing 1 // 16q2	CMTM1	NM_052999	0.000100366	0.000100366	0.743178	-1.34557	KD down vs WT	38.5424	0.488993	0.126871	1
10699	3698256	NM_006885 // ZFHX3 // zinc finger homeobox 3 // 16q22.3 // 463 /// NM_001164766	ZFHX3	NM_006885	0.000100579	0.000100579	0.679175	-1.47237	KD down vs WT	38.5223	0.830732	0.21565	1
10705	2500275	NM_138621 // BCL2L11 // BCL2-like 11 (apoptosis facilitator) // 2q13 // 10018 //	BCL2L11	NM_138621	0.000101077	0.000101077	0.780954	-1.28049	KD down vs WT	38.4753	0.339276	0.0881803	1
4066	3251393	NM_019058 // DDIT4 // DNA-damage-inducible transcript 4 // 10pter-q26.12 // 5454	DDIT4	NM_019058	0.000101103	0.000101103	0.429611	-2.32769	KD down vs WT	38.4729	3.9619	1.02979	1
20715	2901352	NM_021959 // PPP1R11 // protein phosphatase 1, regulatory (inhibitor) subunit 11	PPP1R11	NM_021959	0.0001014	0.0001014	1.35302	1.35302	KD up vs WT	38.445	0.507338	0.131965	1
17977	3656737	NM_025193 // HSD3B7 // hydroxy-delta-5-steroid dehydrogenase, 3 beta- and steroi	HSD3B7	NM_025193	0.000102044	0.000102044	1.4306	1.4306	KD up vs WT	38.385	0.711719	0.185416	1
6938	2899340	NM_006995 // BTN2A2 // butyrophilin, subfamily 2, member A2 // 6p22.1 // 10385 /	BTN2A2	NM_006995	0.000103013	0.000103013	1.32414	1.32414	KD up vs WT	38.2955	0.437512	0.114246	1
2122	3384417	---		---	0.000103384	0.000103384	0.581326	-1.7202	KD down vs WT	38.2615	1.63315	0.426838	1
9894	2438458	NM_001878 // CRABP2 // cellular retinoic acid binding protein 2 // 1q21.3 // 138	CRABP2	NM_001878	0.000103639	0.000103639	0.247239	-4.04468	KD down vs WT	38.2382	10.8383	2.83441	1
15488	3458783	NM_000075 // CDK4 // cyclin-dependent kinase 4 // 12q14 // 1019 /// ENST00000257	CDK4	NM_000075	0.000103779	0.000103779	0.72768	-1.37423	KD down vs WT	38.2255	0.560894	0.146733	1
9420	2913123	NM_014989 // RIMS1 // regulating synaptic membrane exocytosis 1 // 6q12-q13 // 2	RIMS1	NM_014989	0.000105159	0.000105159	1.30746	1.30746	KD up vs WT	38.1008	0.398892	0.104694	1
19037	3743571	NM_015982 // YBX2 // Y box binding protein 2 // 17p13.1 // 51087 /// ENST0000000	YBX2	NM_015982	0.000105713	0.000105713	0.488672	-2.04636	KD down vs WT	38.0514	2.8459	0.747911	1
145	2622912	NM_004635 // MAPKAPK3 // mitogen-activated protein kinase-activated protein kina	MAPKAPK3	NM_004635	0.000105745	0.000105745	1.49659	1.49659	KD up vs WT	38.0485	0.902266	0.237136	1
14822	3018484	NM_005295 // GPR22 // G protein-coupled receptor 22 // 7q22-q31.1 // 2845 /// EN	GPR22	NM_005295	0.000108631	0.000108631	2.03239	2.03239	KD up vs WT	37.7958	2.79172	0.738633	1
9094	3402315	NM_001769 // CD9 // CD9 molecule // 12p13.3 // 928 /// ENST00000382518 // CD9 //	CD9	NM_001769	0.000108793	0.000108793	1.58507	1.58507	KD up vs WT	37.7819	1.17766	0.311701	1
16126	3570373	NM_033262 // SLC8A3 // solute carrier family 8 (sodium/calcium exchanger), membe	SLC8A3	NM_033262	0.000108808	0.000108808	1.40332	1.40332	KD up vs WT	37.7806	0.637261	0.168674	1
17435	3096545	NM_032237 // SGK196 // protein kinase-like protein SgK196 // 8p11.21 // 84197 //	SGK196	NM_032237	0.000109118	0.000109118	1.59512	1.59512	KD up vs WT	37.754	1.2102	0.320549	1
16052	3960005	NM_031910 // C1QTNF6 // C1q and tumor necrosis factor related protein 6 // 22q13	C1QTNF6	NM_031910	0.000110343	0.000110343	1.83552	1.83552	KD up vs WT	37.6497	2.04723	0.543756	1
5732	3337516	NM_002335 // LRP5 // low density lipoprotein receptor-related protein 5 // 11q13	LRP5	NM_002335	0.000110699	0.000110699	0.72782	-1.37397	KD down vs WT	37.6197	0.560215	0.148915	1
18163	3742451	---		---	0.000111828	0.000111828	1.55004	1.55004	KD up vs WT	37.5252	1.06615	0.284115	1
858	3663074	NM_002428 // MMP15 // matrix metallopeptidase 15 (membrane-inserted) // 16q13 //	MMP15	NM_002428	0.000111829	0.000111829	2.00564	2.00564	KD up vs WT	37.5251	2.68836	0.716417	1
13646	3432394	NM_001143854 // RPH3A // rabphilin 3A homolog (mouse) // 12q24.13 // 22895 /// N	RPH3A	NM_001143854	0.000112797	0.000112797	2.2112	2.2112	KD up vs WT	37.445	3.49504	0.93338	1
14877	3323748	NM_213599 // ANO5 // anoctamin 5 // 11p14.3 // 203859 /// NM_001142649 // ANO5 /	ANO5	NM_213599	0.000113938	0.000113938	0.620773	-1.61089	KD down vs WT	37.3516	1.26174	0.337802	1
4648	3191877	NM_001185095 // AIF1L // allograft inflammatory factor 1-like // 9q34.13-q34.3 /	AIF1L	NM_001185095	0.000114392	0.000114392	0.695744	-1.43731	KD down vs WT	37.3147	0.730446	0.195753	1
5737	3167660	NM_001135005 // DNAJB5 // DnaJ (Hsp40) homolog, subfamily B, member 5 // 9p13.3	DNAJB5	NM_001135005	0.000114713	0.000114713	0.671219	-1.48983	KD down vs WT	37.2887	0.882112	0.236563	1
12599	3151473	NM_001017926 // ZHX1 // zinc fingers and homeoboxes 1 // 8q24.13 // 11244 /// NM	ZHX1	NM_001017926	0.000114768	0.000114768	0.737131	-1.35661	KD down vs WT	37.2843	0.516283	0.138472	1
14830	3458133	NM_000946 // PRIM1 // primase, DNA, polypeptide 1 (49kDa) // 12q13 // 5557 /// E	PRIM1	NM_000946	0.000116499	0.000116499	0.634894	-1.57507	KD down vs WT	37.1459	1.14551	0.30838	1
19092	3828112	NM_001238 // CCNE1 // cyclin E1 // 19q12 // 898 /// NM_057182 // CCNE1 // cyclin	CCNE1	NM_001238	0.000117149	0.000117149	0.698917	-1.43078	KD down vs WT	37.0947	0.712237	0.192005	1
11065	3089215	NR_033403 // BMP1 // bone morphogenetic protein 1 // 8p21.3 // 649 /// NM_006129	BMP1	NR_033403	0.000117754	0.000117754	1.4047	1.4047	KD up vs WT	37.0471	0.640961	0.173012	1
15111	3738224	NM_012140 // SLC25A10 // solute carrier family 25 (mitochondrial carrier; dicarb	SLC25A10	NM_012140	0.000117788	0.000117788	0.677295	-1.47646	KD down vs WT	37.0445	0.842682	0.227478	1
14260	2383882	---		---	0.000119936	0.000119936	1.3906	1.3906	KD up vs WT	36.8784	0.603449	0.163632	1
18787	2863964	NM_000046 // ARSB // arylsulfatase B // 5q11-q13 // 411 /// NM_198709 // ARSB //	ARSB	NM_000046	0.00012049	0.00012049	1.34861	1.34861	KD up vs WT	36.8362	0.496439	0.134769	1
13018	3541497	NM_002877 // RAD51L1 // RAD51-like 1 (S. cerevisiae) // 14q23-q24.2 // 5890 ///	RAD51L1	NM_002877	0.000122473	0.000122473	0.793872	-1.25965	KD down vs WT	36.6867	0.295743	0.0806131	1
8199	3755323	NM_007144 // PCGF2 // polycomb group ring finger 2 // 17q12 // 7703 /// NM_00113	PCGF2	NM_007144	0.000123234	0.000123234	0.717337	-1.39404	KD down vs WT	36.6302	0.612549	0.167225	1
3330	3884830	NM_015568 // PPP1R16B // protein phosphatase 1, regulatory (inhibitor) subunit 1	PPP1R16B	NM_015568	0.000123547	0.000123547	1.33066	1.33066	KD up vs WT	36.6071	0.452955	0.123734	1
12128	3319937	NM_003390 // WEE1 // WEE1 homolog (S. pombe) // 11p15.3-p15.1 // 7465 /// NM_001	WEE1	NM_003390	0.000124459	0.000124459	0.72968	-1.37046	KD down vs WT	36.54	0.551252	0.150863	1
13061	2882098	NM_003118 // SPARC // secreted protein, acidic, cysteine-rich (osteonectin) // 5	SPARC	NM_003118	0.000125447	0.000125447	2.27462	2.27462	KD up vs WT	36.4681	3.74856	1.0279	1
16775	3595441	NM_001018090 // GCOM1 // GRINL1A complex locus // 15q21.3 // 145781 /// NM_00101	GCOM1	NM_001018090	0.000125714	0.000125714	0.841713	-1.18805	KD down vs WT	36.4488	0.164806	0.0452158	1
21368	3831173	---		---	0.000125813	0.000125813	1.32554	1.32554	KD up vs WT	36.4416	0.440824	0.120967	1
7361	3449368	NM_001002259 // CAPRIN2 // caprin family member 2 // 12p11 // 65981 /// NM_02392	CAPRIN2	NM_001002259	0.000126073	0.000126073	0.669215	-1.49429	KD down vs WT	36.4228	0.895392	0.245833	1
14156	2807886	NM_012176 // FBXO4 // F-box protein 4 // 5p12 // 26272 /// NM_033484 // FBXO4 //	FBXO4	NM_012176	0.000128061	0.000128061	1.3545	1.3545	KD up vs WT	36.2809	0.511028	0.140853	1
10634	3868064	NM_025129 // FUZ // fuzzy homolog (Drosophila) // 19q13.33 // 80199 /// NR_03326	FUZ	NM_025129	0.000128237	0.000128237	0.732084	-1.36596	KD down vs WT	36.2685	0.539804	0.148836	1
15407	3908358	NM_018837 // SULF2 // sulfatase 2 // 20q12-q13.2 // 55959 /// NM_198596 // SULF2	SULF2	NM_018837	0.000129555	0.000129555	2.019	2.019	KD up vs WT	36.176	2.7399	0.75738	1
10150	4052881	AB096683 // FAM72D // family with sequence similarity 72, member D // 1q21.1 //	FAM72D	AB096683	0.00012973	0.00012973	0.665092	-1.50355	KD down vs WT	36.1638	0.92316	0.255272	1
8668	2377094	NM_006212 // PFKFB2 // 6-phosphofructo-2-kinase/fructose-2,6-biphosphatase 2 //	PFKFB2	NM_006212	0.000129927	0.000129927	1.46541	1.46541	KD up vs WT	36.1501	0.810502	0.224204	1
13083	2746693	NM_024605 // ARHGAP10 // Rho GTPase activating protein 10 // 4q31.23 // 79658 //	ARHGAP10	NM_024605	0.000130762	0.000130762	1.23976	1.23976	KD up vs WT	36.0923	0.25637	0.0710317	1
11186	2659577	NM_002577 // PAK2 // p21 protein (Cdc42/Rac)-activated kinase 2 // 3q29 // 5062	PAK2	NM_002577	0.000130993	0.000130993	0.666068	-1.50135	KD down vs WT	36.0764	0.916531	0.254053	1
15232	3238761	NM_012228 // MSRB2 // methionine sulfoxide reductase B2 // 10p12 // 22921 /// EN	MSRB2	NM_012228	0.000131463	0.000131463	0.813217	-1.22968	KD down vs WT	36.0441	0.237267	0.0658269	1
11299	3708798	NM_015670 // SENP3 // SUMO1/sentrin/SMT3 specific peptidase 3 // 17p13 // 26168	SENP3	NM_015670	0.000133913	0.000133913	0.712578	-1.40335	KD down vs WT	35.8781	0.637343	0.177641	1
10702	3868125	NM_007254 // PNKP // polynucleotide kinase 3'-phosphatase // 19q13.3-q13.4 // 11	PNKP	NM_007254	0.000134266	0.000134266	0.757342	-1.32041	KD down vs WT	35.8545	0.428766	0.119585	1
4626	3311775	NM_018180 // DHX32 // DEAH (Asp-Glu-Ala-His) box polypeptide 32 // 10q26.2 // 55	DHX32	NM_018180	0.000134298	0.000134298	0.705526	-1.41738	KD down vs WT	35.8523	0.675306	0.188358	1
13195	3821479	NM_152262 // ZNF439 // zinc finger protein 439 // 19p13.2 // 90594 /// NM_144566	ZNF439	NM_152262	0.000134693	0.000134693	0.68763	-1.45427	KD down vs WT	35.826	0.778449	0.217286	1
3655	3055765	NM_178125 // TRIM50 // tripartite motif-containing 50 // 7q11.23 // 135892 /// N	TRIM50	NM_178125	0.000136283	0.000136283	1.1338	1.1338	KD up vs WT	35.7209	0.0875262	0.0245028	1
8166	2436408	---		---	0.000137293	0.000137293	1.2912	1.2912	KD up vs WT	35.655	0.362525	0.101676	1
15564	3714177	NM_001033553 // SPECC1 // sperm antigen with calponin homology and coiled-coil d	SPECC1	NM_001033553	0.000137689	0.000137689	0.691002	-1.44717	KD down vs WT	35.6292	0.758247	0.212816	1
10140	3453384	---		---	0.000137781	0.000137781	1.49426	1.49426	KD up vs WT	35.6233	0.895319	0.25133	1
11794	3894601	NM_000801 // FKBP1A // FK506 binding protein 1A, 12kDa // 20p13 // 2280 /// NM_0	FKBP1A	NM_000801	0.000138696	0.000138696	0.696983	-1.43475	KD down vs WT	35.5643	0.723298	0.203378	1
13599	3821908	NM_006397 // RNASEH2A // ribonuclease H2, subunit A // 19p13.2 // 10535 /// ENST	RNASEH2A	NM_006397	0.000139807	0.000139807	0.598881	-1.66978	KD down vs WT	35.4932	1.45892	0.411042	1
17139	3435902	NM_020936 // DDX55 // DEAD (Asp-Glu-Ala-Asp) box polypeptide 55 // 12q24.31 // 5	DDX55	NM_020936	0.000141452	0.000141452	0.74582	-1.34081	KD down vs WT	35.3893	0.47737	0.134891	1
4982	2906824	NM_001012426 // FOXP4 // forkhead box P4 // 6p21.1 // 116113 /// NM_001012427 //	FOXP4	NM_001012426	0.000142532	0.000142532	0.624892	-1.60028	KD down vs WT	35.3218	1.22698	0.347373	1
15121	3823613	AF151902 // FAM32A // family with sequence similarity 32, member A // 19pter-p13	FAM32A	AF151902	0.000142723	0.000142723	0.580576	-1.72243	KD down vs WT	35.31	1.64094	0.464723	1
19337	3573994	NM_152446 // C14orf145 // chromosome 14 open reading frame 145 // 14q31.1 // 145	C14orf145	NM_152446	0.000143877	0.000143877	0.536135	-1.8652	KD down vs WT	35.2387	2.15679	0.612051	1
8089	2411799	NM_024603 // BEND5 // BEN domain containing 5 // 1p33 // 79656 /// ENST000003718	BEND5	NM_024603	0.000145729	0.000145729	0.70467	-1.4191	KD down vs WT	35.1257	0.680016	0.193595	1
2152	3248999	NM_001001330 // REEP3 // receptor accessory protein 3 // 10q21.3 // 221035 /// E	REEP3	NM_001001330	0.00014581	0.00014581	0.668175	-1.49661	KD down vs WT	35.1208	0.902339	0.256925	1
16974	2446567	NM_005819 // STX6 // syntaxin 6 // 1q25.3 // 10228 /// NM_020950 // KIAA1614 //	STX6	NM_005819	0.000146473	0.000146473	0.684545	-1.46082	KD down vs WT	35.0808	0.797255	0.227262	1
16270	2335986	NM_014372 // RNF11 // ring finger protein 11 // 1p32 // 26994 /// ENST0000024271	RNF11	NM_014372	0.000146901	0.000146901	0.478784	-2.08863	KD down vs WT	35.0551	3.01072	0.858856	1
6950	3888522	NM_005985 // SNAI1 // snail homolog 1 (Drosophila) // 20q13.2 // 6615 /// ENST00	SNAI1	NM_005985	0.000147395	0.000147395	0.51681	-1.93495	KD down vs WT	35.0255	2.4183	0.69044	1
4311	3751184	NM_001033561 // PHF12 // PHD finger protein 12 // 17q11.2 // 57649 /// NM_020889	PHF12	NM_001033561	0.000148322	0.000148322	0.789732	-1.26625	KD down vs WT	34.9703	0.309291	0.0884439	1
10986	3708553	NM_020795 // NLGN2 // neuroligin 2 // 17p13.1 // 57555 /// ENST00000302926 // NL	NLGN2	NM_020795	0.000151363	0.000151363	0.772364	-1.29473	KD down vs WT	34.7922	0.370307	0.106434	1
11555	2599917	---		---	0.000151536	0.000151536	1.51737	1.51737	KD up vs WT	34.7823	0.965048	0.277454	1
15369	3348790	NM_001037954 // DIXDC1 // DIX domain containing 1 // 11q23.1 // 85458 /// NM_033	DIXDC1	NM_001037954	0.000152232	0.000152232	0.617024	-1.62068	KD down vs WT	34.7422	1.29401	0.372461	1
1470	2844247	---		---	0.000152327	0.000152327	1.39602	1.39602	KD up vs WT	34.7367	0.617777	0.177845	1
192	3772090	NM_001127198 // TMC6 // transmembrane channel-like 6 // 17q25.3 // 11322 /// NM_	TMC6	NM_001127198	0.000153504	0.000153504	0.845871	-1.18221	KD down vs WT	34.6694	0.155513	0.0448559	1
8372	3061621	NM_006528 // TFPI2 // tissue factor pathway inhibitor 2 // 7q22 // 7980 /// ENST	TFPI2	NM_006528	0.000153798	0.000153798	1.7216	1.7216	KD up vs WT	34.6528	1.63803	0.472699	1
1275	3943207	NM_003405 // YWHAH // tyrosine 3-monooxygenase/tryptophan 5-monooxygenase activa	YWHAH	NM_003405	0.00015433	0.00015433	0.750976	-1.3316	KD down vs WT	34.6226	0.455205	0.131476	1
10443	3647956	NM_002484 // NUBP1 // nucleotide binding protein 1 (MinD homolog, E. coli) // 16	NUBP1	NM_002484	0.000156237	0.000156237	0.585082	-1.70916	KD down vs WT	34.5156	1.5946	0.461993	1
13446	4006210	NM_000898 // MAOB // monoamine oxidase B // Xp11.23 // 4129 /// NM_025146 // NAA	MAOB	NM_000898	0.000156885	0.000156885	1.54755	1.54755	KD up vs WT	34.4797	1.05835	0.306948	1
12727	3211579	NM_005077 // TLE1 // transducin-like enhancer of split 1 (E(sp1) homolog, Drosop	TLE1	NM_005077	0.000157297	0.000157297	0.778843	-1.28396	KD down vs WT	34.4568	0.346745	0.100632	1
11531	2599906	---		---	0.000157536	0.000157536	1.63437	1.63437	KD up vs WT	34.4437	1.33948	0.388891	1
2759	3299504	NM_001613 // ACTA2 // actin, alpha 2, smooth muscle, aorta // 10q23.3 // 59 ///	ACTA2	NM_001613	0.000159322	0.000159322	1.71026	1.71026	KD up vs WT	34.3459	1.59841	0.465387	1
11566	3199511	NM_144966 // FREM1 // FRAS1 related extracellular matrix 1 // 9p22.3 // 158326 /	FREM1	NM_144966	0.000160826	0.000160826	0.781276	-1.27996	KD down vs WT	34.2645	0.338146	0.0986869	1
8474	3755614	NM_198993 // STAC2 // SH3 and cysteine rich domain 2 // 17q12 // 342667 /// ENST	STAC2	NM_198993	0.000164352	0.000164352	0.797781	-1.25348	KD down vs WT	34.0773	0.283289	0.0831312	1
21552	2562387	NM_001031738 // TMEM150A // transmembrane protein 150A // 2p11.2 // 129303 /// N	TMEM150A	NM_001031738	0.000164756	0.000164756	1.72262	1.72262	KD up vs WT	34.0562	1.6416	0.482028	1
3063	3724782	NM_002265 // KPNB1 // karyopherin (importin) beta 1 // 17q21.32 // 3837 /// ENST	KPNB1	NM_002265	0.000165107	0.000165107	0.796057	-1.25619	KD down vs WT	34.0379	0.28874	0.0848291	1
3047	3029900	NM_014141 // CNTNAP2 // contactin associated protein-like 2 // 7q35 // 26047 ///	CNTNAP2	NM_014141	0.000165735	0.000165735	1.5112	1.5112	KD up vs WT	34.0052	0.946267	0.278271	1
10585	2964231	NM_021244 // RRAGD // Ras-related GTP binding D // 6q15-q16 // 58528 /// ENST000	RRAGD	NM_021244	0.00016633	0.00016633	0.564988	-1.76995	KD down vs WT	33.9744	1.80932	0.532554	1
15094	3738205	NM_002949 // MRPL12 // mitochondrial ribosomal protein L12 // 17q25 // 6182 ///	MRPL12	NM_002949	0.000166372	0.000166372	0.743854	-1.34435	KD down vs WT	33.9722	0.486004	0.143059	1
18024	3826656	NM_001001415 // ZNF429 // zinc finger protein 429 // 19p13.1 // 353088 /// ENST0	ZNF429	NM_001001415	0.000168028	0.000168028	0.696591	-1.43556	KD down vs WT	33.8872	0.725556	0.214109	1
4928	3556310	---		---	0.000169484	0.000169484	2.82781	2.82781	KD up vs WT	33.8133	5.99749	1.77371	1
14555	2968258	---		---	0.000170333	0.000170333	1.40089	1.40089	KD up vs WT	33.7706	0.630751	0.186775	1
17002	3655587	NM_014298 // QPRT // quinolinate phosphoribosyltransferase // 16p11.2 // 23475 /	QPRT	NM_014298	0.000171949	0.000171949	0.680092	-1.47039	KD down vs WT	33.6899	0.824952	0.244866	1
7336	3729123	NM_024612 // DHX40 // DEAH (Asp-Glu-Ala-His) box polypeptide 40 // 17q23.1 // 79	DHX40	NM_024612	0.000172216	0.000172216	0.685455	-1.45888	KD down vs WT	33.6767	0.791677	0.235082	1
17666	2887048	NM_005990 // STK10 // serine/threonine kinase 10 // 5q35.1 // 6793 /// ENST00000	STK10	NM_005990	0.000172849	0.000172849	0.665911	-1.5017	KD down vs WT	33.6454	0.917594	0.272725	1
17184	2946353	NM_005320 // HIST1H1D // histone cluster 1, H1d // 6p21.3 // 3007 /// ENST000002	HIST1H1D	NM_005320	0.000172968	0.000172968	0.672906	-1.48609	KD down vs WT	33.6395	0.871034	0.258932	1
8467	4000944	NM_002893 // RBBP7 // retinoblastoma binding protein 7 // Xp22.2 // 5931 /// NM_	RBBP7	NM_002893	0.000173377	0.000173377	0.661224	-1.51235	KD down vs WT	33.6194	0.949752	0.282501	1
1006	2648535	NM_015595 // ARHGEF26 // Rho guanine nucleotide exchange factor (GEF) 26 // 3q25	ARHGEF26	NM_015595	0.000174599	0.000174599	0.822525	-1.21577	KD down vs WT	33.5596	0.211865	0.0631311	1
21575	2842194	NM_006650 // CPLX2 // complexin 2 // 5q35.2 // 10814 /// NM_001008220 // CPLX2 /	CPLX2	NM_006650	0.000175119	0.000175119	1.58393	1.58393	KD up vs WT	33.5343	1.17397	0.35008	1
8888	3756193	NM_001067 // TOP2A // topoisomerase (DNA) II alpha 170kDa // 17q21-q22 // 7153 /	TOP2A	NM_001067	0.000177378	0.000177378	0.503696	-1.98532	KD down vs WT	33.4255	2.61029	0.78093	1
12598	3431247	NM_032829 // C12orf34 // chromosome 12 open reading frame 34 // 12q24.11 // 8491	C12orf34	NM_032829	0.00017768	0.00017768	0.744164	-1.34379	KD down vs WT	33.411	0.484636	0.145053	1
15296	3628498	NM_001218 // CA12 // carbonic anhydrase XII // 15q22 // 771 /// NM_206925 // CA1	CA12	NM_001218	0.000178025	0.000178025	0.758579	-1.31825	KD down vs WT	33.3946	0.423747	0.126891	1
18323	3377474	NM_032431 // SYVN1 // synovial apoptosis inhibitor 1, synoviolin // 11q13 // 844	SYVN1	NM_032431	0.000178266	0.000178266	1.29199	1.29199	KD up vs WT	33.3831	0.364278	0.109121	1
12976	3126368	NM_015310 // PSD3 // pleckstrin and Sec7 domain containing 3 // 8p21.3 // 23362	PSD3	NM_015310	0.000179528	0.000179528	0.40933	-2.44302	KD down vs WT	33.3234	4.42842	1.32892	1
15308	3324321	NM_031418 // ANO3 // anoctamin 3 // 11p14.2 // 63982 /// ENST00000256737 // ANO3	ANO3	NM_031418	0.000181236	0.000181236	1.53816	1.53816	KD up vs WT	33.2434	1.02906	0.309554	1
8043	3391029	NM_002716 // PPP2R1B // protein phosphatase 2, regulatory subunit A, beta // 11q	PPP2R1B	NM_002716	0.00018163	0.00018163	0.563139	-1.77576	KD down vs WT	33.225	1.83016	0.550838	1
7370	3474815	BC014661 // C12orf43 // chromosome 12 open reading frame 43 // 12q // 64897 ///	C12orf43	BC014661	0.000181773	0.000181773	0.733928	-1.36253	KD down vs WT	33.2184	0.531133	0.159891	1
13922	2967550	NM_004849 // ATG5 // ATG5 autophagy related 5 homolog (S. cerevisiae) // 6q21 //	ATG5	NM_004849	0.000182937	0.000182937	1.28155	1.28155	KD up vs WT	33.1645	0.341553	0.102987	1
7190	3339311	NM_001145309 // LRTOMT // leucine rich transmembrane and 0-methyltransferase dom	LRTOMT	NM_001145309	0.000184057	0.000184057	1.20317	1.20317	KD up vs WT	33.1131	0.18988	0.0573427	1
271	3416943	NM_005811 // GDF11 // growth differentiation factor 11 // 12q13.2 // 10220 /// E	GDF11	NM_005811	0.000184065	0.000184065	0.588767	-1.69847	KD down vs WT	33.1128	1.55747	0.470353	1
13792	3626826	NM_004998 // MYO1E // myosin IE // 15q21-q22 // 4643 /// ENST00000288235 // MYO1	MYO1E	NM_004998	0.000185531	0.000185531	0.842246	-1.1873	KD down vs WT	33.046	0.163596	0.0495054	1
806	3443206	NM_020661 // AICDA // activation-induced cytidine deaminase // 12p13 // 57379 //	AICDA	NM_020661	0.000186829	0.000186829	1.28424	1.28424	KD up vs WT	32.9875	0.347353	0.105299	1
18980	2694397	NM_002950 // RPN1 // ribophorin I // 3q21.3 // 6184 /// ENST00000296255 // RPN1	RPN1	NM_002950	0.000186971	0.000186971	1.44207	1.44207	KD up vs WT	32.9811	0.743836	0.225534	1
21454	2342475	NM_001001933 // LHX8 // LIM homeobox 8 // 1p31.1 // 431707 /// ENST00000294638 /	LHX8	NM_001001933	0.000189655	0.000189655	0.768278	-1.30161	KD down vs WT	32.8617	0.385675	0.117363	1
12286	3321150	NM_001178 // ARNTL // aryl hydrocarbon receptor nuclear translocator-like // 11p	ARNTL	NM_001178	0.000190581	0.000190581	0.673513	-1.48475	KD down vs WT	32.8209	0.867079	0.264185	1
1159	2818517	NM_004385 // VCAN // versican // 5q14.3 // 1462 /// NM_001164097 // VCAN // vers	VCAN	NM_004385	0.000190751	0.000190751	0.560981	-1.78259	KD down vs WT	32.8134	1.85471	0.565228	1
17486	3791482	NM_194449 // PHLPP1 // PH domain and leucine rich repeat protein phosphatase 1 /	PHLPP1	NM_194449	0.000191043	0.000191043	0.727302	-1.37495	KD down vs WT	32.8007	0.562733	0.171561	1
21615	3965751	NM_002969 // MAPK12 // mitogen-activated protein kinase 12 // 22q13.33 // 6300 /	MAPK12	NM_002969	0.00019159	0.00019159	1.30647	1.30647	KD up vs WT	32.7768	0.396645	0.121014	1
5709	3497340	NM_153456 // HS6ST3 // heparan sulfate 6-O-sulfotransferase 3 // 13q32.1 // 2667	HS6ST3	NM_153456	0.000191702	0.000191702	0.664407	-1.5051	KD down vs WT	32.7719	0.927831	0.283118	1
10331	2329041	NM_020888 // KIAA1522 // KIAA1522 // 1p35.1 // 57648 /// ENST00000401073 // KIAA	KIAA1522	NM_020888	0.000191771	0.000191771	0.771366	-1.2964	KD down vs WT	32.7689	0.374027	0.114141	1
14129	2383765	---		---	0.000192876	0.000192876	1.19627	1.19627	KD up vs WT	32.721	0.178256	0.0544775	1
4288	3031754	NM_007188 // ABCB8 // ATP-binding cassette, sub-family B (MDR/TAP), member 8 //	ABCB8	NM_007188	0.00019289	0.00019289	1.254	1.254	KD up vs WT	32.7204	0.284344	0.0869013	1
11676	3600283	NM_024817 // THSD4 // thrombospondin, type I, domain containing 4 // 15q23 // 79	THSD4	NM_024817	0.000193544	0.000193544	1.99492	1.99492	KD up vs WT	32.6922	2.64714	0.809717	1
3323	2675836	NM_032750 // ABHD14B // abhydrolase domain containing 14B // 3p21.2 // 84836 ///	ABHD14B	NM_032750	0.00019576	0.00019576	1.70996	1.70996	KD up vs WT	32.5974	1.59738	0.490032	1
9130	2353237	NM_138959 // VANGL1 // vang-like 1 (van gogh, Drosophila) // 1p13.1 // 81839 ///	VANGL1	NM_138959	0.000196729	0.000196729	1.47914	1.47914	KD up vs WT	32.5563	0.850536	0.26125	1
7133	3620022	NM_002344 // LTK // leukocyte receptor tyrosine kinase // 15q15.1-q21.1 // 4058	LTK	NM_002344	0.000196978	0.000196978	1.31464	1.31464	KD up vs WT	32.5458	0.415377	0.127628	1
5933	3812864	NM_182511 // CBLN2 // cerebellin 2 precursor // 18q22.3 // 147381 /// ENST000002	CBLN2	NM_182511	0.000198894	0.000198894	1.63983	1.63983	KD up vs WT	32.4655	1.35774	0.418209	1
6794	2899223	NM_021052 // HIST1H2AE // histone cluster 1, H2ae // 6p22.1 // 3012 /// BC093836	HIST1H2AE	NM_021052	0.000202522	0.000202522	0.716406	-1.39586	KD down vs WT	32.316	0.617347	0.191035	1
18858	2339139	NM_176877 // INADL // InaD-like (Drosophila) // 1p31.3 // 10207 /// ENST00000371	INADL	NM_176877	0.000203626	0.000203626	1.21322	1.21322	KD up vs WT	32.2711	0.207333	0.0642473	1
21389	3831190	---		---	0.000204098	0.000204098	1.21695	1.21695	KD up vs WT	32.252	0.21398	0.0663463	1
14811	3653398	NM_014494 // TNRC6A // trinucleotide repeat containing 6A // 16p11.2 // 27327 //	TNRC6A	NM_014494	0.000206406	0.000206406	0.591056	-1.69189	KD down vs WT	32.1594	1.53474	0.477228	1
903	2708407	NM_005787 // ALG3 // asparagine-linked glycosylation 3, alpha-1,3- mannosyltrans	ALG3	NM_005787	0.000208994	0.000208994	1.36896	1.36896	KD up vs WT	32.057	0.54741	0.170761	1
9923	3038065	NM_004968 // ICA1 // islet cell autoantigen 1, 69kDa // 7p22 // 3382 /// NM_0223	ICA1	NM_004968	0.000210405	0.000210405	1.36593	1.36593	KD up vs WT	32.0018	0.539724	0.168654	1
8702	3316344	NM_004357 // CD151 // CD151 molecule (Raph blood group) // 11p15.5 // 977 /// NM	CD151	NM_004357	0.000211081	0.000211081	1.40376	1.40376	KD up vs WT	31.9756	0.638438	0.199665	1
15256	3873699	NM_080836 // STK35 // serine/threonine kinase 35 // 20p13 // 140901 /// ENST0000	STK35	NM_080836	0.000212104	0.000212104	1.32837	1.32837	KD up vs WT	31.936	0.447509	0.140127	1
11942	3564997	NM_001160148 // DDHD1 // DDHD domain containing 1 // 14q21 // 80821 /// NM_03063	DDHD1	NM_001160148	0.000212241	0.000212241	0.704379	-1.41969	KD down vs WT	31.9307	0.681618	0.213468	1
21986	2402883	NM_021969 // NR0B2 // nuclear receptor subfamily 0, group B, member 2 // 1p36.1	NR0B2	NM_021969	0.000212465	0.000212465	1.20114	1.20114	KD up vs WT	31.9221	0.186433	0.0584024	1
10146	3453388	---		---	0.00021319	0.00021319	1.5179	1.5179	KD up vs WT	31.8942	0.966662	0.303084	1
6544	2434805	NM_001178061 // SEMA6C // sema domain, transmembrane domain (TM), and cytoplasmi	SEMA6C	NM_001178061	0.000214556	0.000214556	0.764445	-1.30814	KD down vs WT	31.8421	0.400447	0.12576	1
7308	3839006	NM_017432 // PTOV1 // prostate tumor overexpressed 1 // 19q13.33 // 53635 /// EN	PTOV1	NM_017432	0.0002157	0.0002157	0.814776	-1.22733	KD down vs WT	31.7987	0.232891	0.0732394	1
8486	2412312	NM_001080494 // TTC39A // tetratricopeptide repeat domain 39A // 1p32.3 // 22996	TTC39A	NM_001080494	0.000217295	0.000217295	2.52793	2.52793	KD up vs WT	31.7386	4.77365	1.50405	1
1434	2844230	---		---	0.000218993	0.000218993	1.13504	1.13504	KD up vs WT	31.6753	0.0890482	0.0281128	1
19409	2474977	NM_005253 // FOSL2 // FOS-like antigen 2 // 2p23.3 // 2355 /// ENST00000264716 /	FOSL2	NM_005253	0.000218998	0.000218998	1.40832	1.40832	KD up vs WT	31.6751	0.650705	0.205431	1
3588	3275556	---		---	0.000219069	0.000219069	1.29801	1.29801	KD up vs WT	31.6725	0.377609	0.119223	1
10679	3368520	NM_001326 // CSTF3 // cleavage stimulation factor, 3' pre-RNA, subunit 3, 77kDa	CSTF3	NM_001326	0.000219403	0.000219403	0.601272	-1.66314	KD down vs WT	31.6601	1.43633	0.453671	1
12816	3821159	NM_022737 // LPPR2 // lipid phosphate phosphatase-related protein type 2 // 19p1	LPPR2	NM_022737	0.000220583	0.000220583	1.43024	1.43024	KD up vs WT	31.6166	0.710732	0.224797	1
17685	3571944	NM_000428 // LTBP2 // latent transforming growth factor beta binding protein 2 /	LTBP2	NM_000428	0.000220782	0.000220782	1.31587	1.31587	KD up vs WT	31.6092	0.418207	0.132305	1
20073	2840756	---		---	0.000222675	0.000222675	1.57815	1.57815	KD up vs WT	31.54	1.1554	0.366328	1
9067	2632832	NM_001080448 // EPHA6 // EPH receptor A6 // 3q11.2 // 285220 /// NM_173655 // EP	EPHA6	NM_001080448	0.000222983	0.000222983	1.42067	1.42067	KD up vs WT	31.5288	0.684296	0.217038	1
15724	3518977	NM_024546 // RNF219 // ring finger protein 219 // 13q31.1 // 79596 /// ENST00000	RNF219	NM_024546	0.000223418	0.000223418	0.567594	-1.76182	KD down vs WT	31.513	1.78027	0.564932	1
9158	3512294	NM_183422 // TSC22D1 // TSC22 domain family, member 1 // 13q14 // 8848 /// NM_00	TSC22D1	NM_183422	0.000224498	0.000224498	0.795067	-1.25776	KD down vs WT	31.474	0.2919	0.0927432	1
16122	2751066	NM_001166108 // PALLD // palladin, cytoskeletal associated protein // 4q32.3 //	PALLD	NM_001166108	0.000224729	0.000224729	0.698233	-1.43219	KD down vs WT	31.4657	0.716136	0.227593	1
18101	3217361	NM_173551 // ANKS6 // ankyrin repeat and sterile alpha motif domain containing 6	ANKS6	NM_173551	0.000224848	0.000224848	0.716404	-1.39586	KD down vs WT	31.4614	0.61736	0.196228	1
3261	3139950	NM_016027 // LACTB2 // lactamase, beta 2 // 8p22-q22.3 // 51110 /// ENST00000276	LACTB2	NM_016027	0.000225025	0.000225025	1.25047	1.25047	KD up vs WT	31.455	0.277309	0.0881605	1
11156	3429008	NM_004316 // ASCL1 // achaete-scute complex homolog 1 (Drosophila) // 12q23.2 //	ASCL1	NM_004316	0.000225485	0.000225485	2.54244	2.54244	KD up vs WT	31.4385	4.83277	1.53721	1
11974	3235414	NM_018144 // SEC61A2 // Sec61 alpha 2 subunit (S. cerevisiae) // 10p14 // 55176	SEC61A2	NM_018144	0.000225861	0.000225861	0.645963	-1.54808	KD down vs WT	31.4251	1.06	0.337311	1
7390	3534785	NM_152329 // PPIL5 // peptidylprolyl isomerase (cyclophilin)-like 5 // 14q21.3 /	PPIL5	NM_152329	0.000226704	0.000226704	0.719938	-1.38901	KD down vs WT	31.395	0.599275	0.190883	1
422	3746845	NM_006470 // TRIM16 // tripartite motif-containing 16 // 17p11.2 // 10626 /// NM	TRIM16	NM_006470	0.000227522	0.000227522	1.35407	1.35407	KD up vs WT	31.3659	0.509952	0.162582	1
19866	3914273	NM_080621 // SAMD10 // sterile alpha motif domain containing 10 // 20q13.33 // 1	SAMD10	NM_080621	0.000229843	0.000229843	1.52148	1.52148	KD up vs WT	31.2841	0.977589	0.312487	1
9083	3646542	NM_019109 // ALG1 // asparagine-linked glycosylation 1, beta-1,4-mannosyltransfe	ALG1	NM_019109	0.000230229	0.000230229	1.5962	1.5962	KD up vs WT	31.2706	1.21371	0.388132	1
15886	3240452	NM_012342 // BAMBI // BMP and activin membrane-bound inhibitor homolog (Xenopus	BAMBI	NM_012342	0.00023042	0.00023042	1.40671	1.40671	KD up vs WT	31.2639	0.646367	0.206745	1
12551	3125915	NM_001001924 // MTUS1 // microtubule associated tumor suppressor 1 // 8p22 // 57	MTUS1	NM_001001924	0.000231214	0.000231214	0.77299	-1.29368	KD down vs WT	31.2362	0.367991	0.117809	1
6021	2788366	NM_178835 // ZNF827 // zinc finger protein 827 // 4q31.22 // 152485 /// BC117407	ZNF827	NM_178835	0.000232169	0.000232169	1.18359	1.18359	KD up vs WT	31.2031	0.157688	0.0505361	1
9931	3757376	NM_006455 // LEPREL4 // leprecan-like 4 // 17q21.2 // 10609 /// ENST00000355468	LEPREL4	NM_006455	0.000234191	0.000234191	1.16917	1.16917	KD up vs WT	31.1335	0.135588	0.0435506	1
14264	2943434	NM_000332 // ATXN1 // ataxin 1 // 6p23 // 6310 /// NM_001128164 // ATXN1 // atax	ATXN1	NM_000332	0.00023442	0.00023442	1.35176	1.35176	KD up vs WT	31.1257	0.504229	0.161998	1
2243	3944046	NR_027780 // HMGXB4 // HMG box domain containing 4 // 22q13.1 // 10042 /// NM_00	HMGXB4	NR_027780	0.000234551	0.000234551	0.62654	-1.59607	KD down vs WT	31.1212	1.21327	0.389854	1
9534	2803329	NM_006317 // BASP1 // brain abundant, membrane attached signal protein 1 // 5p15	BASP1	NM_006317	0.0002358	0.0002358	0.767178	-1.30348	KD down vs WT	31.0786	0.38988	0.12545	1
13410	2832533	NM_018929 // PCDHGC5 // protocadherin gamma subfamily C, 5 // 5q31 // 56097 ///	PCDHGC5	NM_018929	0.000235925	0.000235925	1.22446	1.22446	KD up vs WT	31.0744	0.22759	0.0732403	1
12667	3929821	NM_145858 // CRYZL1 // crystallin, zeta (quinone reductase)-like 1 // 21q21.3 //	CRYZL1	NM_145858	0.000237183	0.000237183	0.714576	-1.39943	KD down vs WT	31.0318	0.626855	0.202004	1
7528	3644810	NM_025108 // C16orf59 // chromosome 16 open reading frame 59 // 16p13.3 // 80178	C16orf59	NM_025108	0.000237594	0.000237594	0.842162	-1.18742	KD down vs WT	31.018	0.163787	0.0528037	1
16709	2691575	NM_199420 // POLQ // polymerase (DNA directed), theta // 3q13.33 // 10721 /// EN	POLQ	NM_199420	0.000238701	0.000238701	0.714454	-1.39967	KD down vs WT	30.9808	0.627492	0.202542	1
10861	2440476	NM_016946 // F11R // F11 receptor // 1q21.2-q21.3 // 50848 /// NM_001113205 // T	F11R	NM_016946	0.000238874	0.000238874	0.683911	-1.46218	KD down vs WT	30.975	0.801162	0.258648	1
1478	3308397	NM_025015 // HSPA12A // heat shock 70kDa protein 12A // 10q26.12 // 259217 /// E	HSPA12A	NM_025015	0.00023964	0.00023964	0.553383	-1.80707	KD down vs WT	30.9495	1.94325	0.627877	1
2164	3883941	NM_021809 // TGIF2 // TGFB-induced factor homeobox 2 // 20q11.23 // 60436 /// EN	TGIF2	NM_021809	0.00023984	0.00023984	0.442747	-2.25863	KD down vs WT	30.9428	3.68445	1.19073	1
15972	3800070	NM_001098801 // C18orf19 // chromosome 18 open reading frame 19 // 18p11.21 // 1	C18orf19	NM_001098801	0.000240712	0.000240712	0.612286	-1.63322	KD down vs WT	30.9139	1.33565	0.432056	1
16296	3655012	NM_015503 // SH2B1 // SH2B adaptor protein 1 // 16p11.2 // 25970 /// NM_00114579	SH2B1	NM_015503	0.000241415	0.000241415	1.27883	1.27883	KD up vs WT	30.8906	0.335741	0.108687	1
14202	3542847	NM_015556 // SIPA1L1 // signal-induced proliferation-associated 1 like 1 // 14q2	SIPA1L1	NM_015556	0.000245646	0.000245646	0.697519	-1.43365	KD down vs WT	30.7524	0.720222	0.234201	1
20219	2865390	NM_005711 // EDIL3 // EGF-like repeats and discoidin I-like domains 3 // 5q14 //	EDIL3	NM_005711	0.000248851	0.000248851	4.11011	4.11011	KD up vs WT	30.6495	11.0887	3.61789	1
13179	3676134	NM_080861 // SPSB3 // splA/ryanodine receptor domain and SOCS box containing 3 /	SPSB3	NM_080861	0.00024906	0.00024906	0.791937	-1.26273	KD down vs WT	30.6429	0.302028	0.0985638	1
12434	3735346	NM_001113324 // C17orf106 // chromosome 17 open reading frame 106 // 17q25.1 //	C17orf106	NM_001113324	0.000249213	0.000249213	1.42798	1.42798	KD up vs WT	30.638	0.704448	0.229926	1
21188	3795501	NM_014913 // ADNP2 // ADNP homeobox 2 // 18q23 // 22850 /// ENST00000262198 // A	ADNP2	NM_014913	0.000250331	0.000250331	0.695159	-1.43852	KD down vs WT	30.6025	0.733837	0.239796	1
10297	3903146	NM_005225 // E2F1 // E2F transcription factor 1 // 20q11.2 // 1869 /// ENST00000	E2F1	NM_005225	0.000250355	0.000250355	0.735857	-1.35896	KD down vs WT	30.6018	0.522157	0.17063	1
8731	3696057	NM_005072 // SLC12A4 // solute carrier family 12 (potassium/chloride transporter	SLC12A4	NM_005072	0.00025064	0.00025064	1.32399	1.32399	KD up vs WT	30.5928	0.437157	0.142895	1
7937	3475324	NM_001080825 // TMEM120B // transmembrane protein 120B // 12q24.31 // 144404 ///	TMEM120B	NM_001080825	0.000250707	0.000250707	0.730472	-1.36898	KD down vs WT	30.5907	0.547464	0.178964	1
18494	3912718	NM_003185 // TAF4 // TAF4 RNA polymerase II, TATA box binding protein (TBP)-asso	TAF4	NM_003185	0.000250963	0.000250963	0.816823	-1.22426	KD down vs WT	30.5826	0.227222	0.0742977	1
22009	3526524	NM_138430 // ADPRHL1 // ADP-ribosylhydrolase like 1 // 13q34 // 113622 /// NM_19	ADPRHL1	NM_138430	0.000250985	0.000250985	0.788148	-1.2688	KD down vs WT	30.5819	0.314574	0.102863	1
18842	2838598	NM_004060 // CCNG1 // cyclin G1 // 5q32-q34 // 900 /// NM_199246 // CCNG1 // cyc	CCNG1	NM_004060	0.000251309	0.000251309	1.46792	1.46792	KD up vs WT	30.5717	0.817783	0.267497	1
14963	2360206	NM_020452 // ATP8B2 // ATPase, class I, type 8B, member 2 // 1q21.3 // 57198 ///	ATP8B2	NM_020452	0.000251542	0.000251542	1.35607	1.35607	KD up vs WT	30.5644	0.514932	0.168475	1
6317	2604390	NM_005737 // ARL4C // ADP-ribosylation factor-like 4C // 2q37.1 // 10123 /// ENS	ARL4C	NM_005737	0.000251938	0.000251938	0.809219	-1.23576	KD down vs WT	30.552	0.248715	0.0814071	1
1953	3384248	NM_175885 // FAM181B // family with sequence similarity 181, member B // 11q14.1	FAM181B	NM_175885	0.000252754	0.000252754	1.39832	1.39832	KD up vs WT	30.5264	0.623888	0.204376	1
1702	2954280	NM_000287 // PEX6 // peroxisomal biogenesis factor 6 // 6p21.1 // 5190 /// ENST0	PEX6	NM_000287	0.00025295	0.00025295	1.35007	1.35007	KD up vs WT	30.5203	0.500041	0.163839	1
8253	3695424	NM_033309 // B3GNT9 // UDP-GlcNAc:betaGal beta-1,3-N-acetylglucosaminyltransfera	B3GNT9	NM_033309	0.000253547	0.000253547	1.36157	1.36157	KD up vs WT	30.5017	0.528714	0.173339	1
16457	2995589	NM_198098 // AQP1 // aquaporin 1 (Colton blood group) // 7p14 // 358 /// NM_0011	AQP1	NM_198098	0.000254969	0.000254969	0.642408	-1.55664	KD down vs WT	30.4576	1.08695	0.356872	1
4119	2736322	NM_006457 // PDLIM5 // PDZ and LIM domain 5 // 4q22 // 10611 /// NM_001011513 //	PDLIM5	NM_006457	0.000255387	0.000255387	1.42805	1.42805	KD up vs WT	30.4446	0.704657	0.231455	1
14217	3567391	NM_017420 // SIX4 // SIX homeobox 4 // 14q23 // 51804 /// ENST00000216513 // SIX	SIX4	NM_017420	0.000256897	0.000256897	0.785647	-1.27284	KD down vs WT	30.3982	0.323029	0.106266	1
3356	2735815	NM_001145065 // FAM190A // family with sequence similarity 190, member A // 4q22	FAM190A	NM_001145065	0.000257134	0.000257134	1.29263	1.29263	KD up vs WT	30.3909	0.365686	0.120327	1
20694	3770606	NM_016185 // HN1 // hematological and neurological expressed 1 // 17q25.1 // 511	HN1	NM_016185	0.000259469	0.000259469	0.739026	-1.35313	KD down vs WT	30.3198	0.507629	0.167425	1
13003	2991860	NM_002214 // ITGB8 // integrin, beta 8 // 7p21.1 // 3696 /// ENST00000222573 //	ITGB8	NM_002214	0.000260714	0.000260714	1.37361	1.37361	KD up vs WT	30.2823	0.5593	0.184695	1
2313	3359121	NM_000612 // IGF2 // insulin-like growth factor 2 (somatomedin A) // 11p15.5 //	IGF2	NM_000612	0.000262752	0.000262752	0.41989	-2.38157	KD down vs WT	30.2212	4.17944	1.38295	1

## Sheet: gene-level AS ANOVA (448)
gene_assignment	Gene Symbol	RefSeq	bonferroni(alt-splicing(TYPE))	p-value(KD vs. WT)	Fold-Change(KD vs. WT)
NM_018896 // CACNA1G // calcium channel, voltage-dependent, T type, alpha 1G sub	CACNA1G	NM_018896	0	3.42693e-08	-1.96998
NM_002292 // LAMB2 // laminin, beta 2 (laminin S) // 3p21 // 3913 /// ENST000004	LAMB2	NM_002292	1.98433e-35	2.56578e-05	2.4188
NM_002019 // FLT1 // fms-related tyrosine kinase 1 (vascular endothelial growth	FLT1	NM_002019	5.38938e-34	6.78536e-05	-2.84419
NM_000435 // NOTCH3 // notch 3 // 19p13.2-p13.1 // 4854 /// ENST00000263388 // N	NOTCH3	NM_000435	1.59033e-33	8.21945e-08	-2.02345
NM_001079858 // GPR64 // G protein-coupled receptor 64 // Xp22.13 // 10149 /// N	GPR64	NM_001079858	1.57132e-30	0.000274702	3.18888
NM_144967 // ARHGAP36 // Rho GTPase activating protein 36 // Xq26.1 // 158763 //	ARHGAP36	NM_144967	3.17957e-30	3.36414e-05	3.28625
NM_018979 // WNK1 // WNK lysine deficient protein kinase 1 // 12p13.3 // 65125 /	WNK1	NM_018979	3.53944e-30	6.47986e-05	-1.29331
NM_012334 // MYO10 // myosin X // 5p15.1-p14.3 // 4651 /// ENST00000513610 // MY	MYO10	NM_012334	5.39344e-30	6.64126e-06	-1.90421
NM_003061 // SLIT1 // slit homolog 1 (Drosophila) // 10q23.3-q24 // 6585 /// ENS	SLIT1	NM_003061	9.38407e-26	8.61981e-05	-1.52201
NM_001150 // ANPEP // alanyl (membrane) aminopeptidase // 15q25-q26 // 290 /// E	ANPEP	NM_001150	1.50836e-25	1.0761e-09	-2.6258
NM_194250 // ZNF804A // zinc finger protein 804A // 2q32.1 // 91752 /// ENST0000	ZNF804A	NM_194250	1.98442e-22	2.12899e-08	-2.00854
NM_003786 // ABCC3 // ATP-binding cassette, sub-family C (CFTR/MRP), member 3 //	ABCC3	NM_003786	4.00343e-22	0.00103031	1.447
NM_005045 // RELN // reelin // 7q22 // 5649 /// NM_173054 // RELN // reelin // 7	RELN	NM_005045	9.25152e-22	1.02975e-05	3.90731
NM_006504 // PTPRE // protein tyrosine phosphatase, receptor type, E // 10q26 //	PTPRE	NM_006504	3.2183e-20	0.00208351	2.15771
NM_144586 // LYPD1 // LY6/PLAUR domain containing 1 // 2q21.2 // 116372 /// NM_0	LYPD1	NM_144586	3.06336e-19	2.2787e-06	3.55768
NM_002849 // PTPRR // protein tyrosine phosphatase, receptor type, R // 12q15 //	PTPRR	NM_002849	3.31502e-19	0.138247	-1.17406
NM_206862 // TACC2 // transforming, acidic coiled-coil containing protein 2 // 1	TACC2	NM_206862	1.16865e-18	0.00180072	-1.21131
NM_024817 // THSD4 // thrombospondin, type I, domain containing 4 // 15q23 // 79	THSD4	NM_024817	4.01045e-17	0.000194235	2.05345
NM_144665 // SESN3 // sestrin 3 // 11q21 // 143686 /// ENST00000278499 // SESN3	SESN3	NM_144665	8.37825e-17	2.77058e-07	-3.11244
NM_020794 // LRRC7 // leucine rich repeat containing 7 // 1p31.1 // 57554 /// EN	LRRC7	NM_020794	1.277e-16	3.3205e-06	1.73334
NM_000817 // GAD1 // glutamate decarboxylase 1 (brain, 67kDa) // 2q31 // 2571 //	GAD1	NM_000817	4.18368e-16	0.253205	-1.07244
NM_002205 // ITGA5 // integrin, alpha 5 (fibronectin receptor, alpha polypeptide	ITGA5	NM_002205	4.80801e-15	0.0118424	-1.2032
NM_001920 // DCN // decorin // 12q21.33 // 1634 /// NM_133503 // DCN // decorin	DCN	NM_001920	6.16455e-15	2.08538e-05	-3.11282
NM_005688 // ABCC5 // ATP-binding cassette, sub-family C (CFTR/MRP), member 5 //	ABCC5	NM_005688	1.78643e-14	0.55735	-1.05994
NM_024581 // FAM184A // family with sequence similarity 184, member A // 6q22.31	FAM184A	NM_024581	2.34921e-14	8.33259e-05	-1.30856
NM_007203 // PALM2-AKAP2 // PALM2-AKAP2 readthrough // 9q31.3 // 445815 /// NM_1	PALM2-AKAP2	NM_007203	3.57823e-14	0.137845	-1.10704
NM_018929 // PCDHGC5 // protocadherin gamma subfamily C, 5 // 5q31 // 56097 ///	PCDHGC5	NM_018929	5.98069e-14	0.000251044	1.2338
NM_199420 // POLQ // polymerase (DNA directed), theta // 3q13.33 // 10721 /// EN	POLQ	NM_199420	1.35295e-13	0.00025381	-1.41915
NM_000501 // ELN // elastin // 7q11.23 // 2006 /// NM_001081754 // ELN // elasti	ELN	NM_000501	3.10169e-13	1.1619e-05	1.44807
NM_005559 // LAMA1 // laminin, alpha 1 // 18p11.3 // 284217 /// ENST00000389658	LAMA1	NM_005559	4.22253e-13	0.0548894	-1.16981
NM_016569 // TBX3 // T-box 3 // 12q24.1 // 6926 /// NM_005996 // TBX3 // T-box 3	TBX3	NM_016569	5.34518e-13	0.000382741	2.30325
NM_174954 // ATP2A3 // ATPase, Ca++ transporting, ubiquitous // 17p13.3 // 489 /	ATP2A3	NM_174954	6.39687e-13	0.000437043	-1.18199
NM_014948 // UBOX5 // U-box domain containing 5 // 20p13 // 22888 /// NM_199415	UBOX5	NM_014948	8.14266e-13	0.000487599	-1.24987
NM_001173464 // KIF21A // kinesin family member 21A // 12q12 // 55605 /// NM_017	KIF21A	NM_001173464	8.32446e-13	0.00565606	-1.41436
NM_001145525 // RAI14 // retinoic acid induced 14 // 5p13.3-p13.2 // 26064 /// N	RAI14	NM_001145525	9.43472e-13	0.000414628	-2.51001
NM_022893 // BCL11A // B-cell CLL/lymphoma 11A (zinc finger protein) // 2p16.1 /	BCL11A	NM_022893	9.80484e-13	1.53182e-05	-1.61953
NM_033306 // CASP4 // caspase 4, apoptosis-related cysteine peptidase // 11q22.2	CASP4	NM_033306	1.06834e-12	2.91327e-06	1.799
NM_019858 // GPR162 // G protein-coupled receptor 162 // 12p13 // 27239 /// NM_0	GPR162	NM_019858	1.15968e-12	0.999706	-1.00003
NM_003381 // VIP // vasoactive intestinal peptide // 6q25 // 7432 /// NM_194435	VIP	NM_003381	1.26164e-12	3.51695e-07	3.15103
NM_020532 // RTN4 // reticulon 4 // 2p16.3 // 57142 /// NM_207520 // RTN4 // ret	RTN4	NM_020532	1.50143e-12	0.914636	1.00824
NM_004318 // ASPH // aspartate beta-hydroxylase // 8q12.1 // 444 /// NM_00116475	ASPH	NM_004318	2.28513e-12	1.83898e-05	-1.79031
NM_001004356 // FGFRL1 // fibroblast growth factor receptor-like 1 // 4p16 // 53	FGFRL1	NM_001004356	3.9172e-12	1.76719e-05	-1.61691
NM_002380 // MATN2 // matrilin 2 // 8q22 // 4147 /// NM_030583 // MATN2 // matri	MATN2	NM_002380	4.82656e-12	0.00858705	2.27061
NM_001555 // IGSF1 // immunoglobulin superfamily, member 1 // Xq25 // 3547 /// N	IGSF1	NM_001555	6.02113e-12	3.65299e-06	2.47051
NM_001067 // TOP2A // topoisomerase (DNA) II alpha 170kDa // 17q21-q22 // 7153 /	TOP2A	NM_001067	8.30696e-12	0.000177374	-1.98532
NM_001010000 // ARHGAP28 // Rho GTPase activating protein 28 // 18p11.31 // 7982	ARHGAP28	NM_001010000	8.35424e-12	0.0025473	-2.19537
NM_001822 // CHN1 // chimerin (chimaerin) 1 // 2q31.1 // 1123 /// NM_001025201 /	CHN1	NM_001822	1.02903e-11	0.502537	-1.12149
NM_020524 // PBXIP1 // pre-B-cell leukemia homeobox interacting protein 1 // 1q2	PBXIP1	NM_020524	2.35066e-11	0.0036709	-1.63245
NM_015556 // SIPA1L1 // signal-induced proliferation-associated 1 like 1 // 14q2	SIPA1L1	NM_015556	2.56657e-11	0.000245651	-1.43365
NM_000186 // CFH // complement factor H // 1q32 // 3075 /// NM_001014975 // CFH	CFH	NM_000186	2.59151e-11	0.0935474	1.19851
NM_024888 // LPPR3 // lipid phosphate phosphatase-related protein type 3 // 19p1	LPPR3	NM_024888	2.89378e-11	5.1864e-05	-1.30606
NM_001135050 // IGSF9 // immunoglobulin superfamily, member 9 // 1q22-q23 // 575	IGSF9	NM_001135050	3.35655e-11	1.43853e-05	-1.32105
NM_153253 // SIPA1 // signal-induced proliferation-associated 1 // 11q13 // 6494	SIPA1	NM_153253	4.58514e-11	4.74123e-05	-1.39198
NM_001008711 // RBPMS // RNA binding protein with multiple splicing // 8p12 // 1	RBPMS	NM_001008711	1.02762e-10	0.000673195	-1.77308
NM_032888 // COL27A1 // collagen, type XXVII, alpha 1 // 9q32 // 85301 /// NR_03	COL27A1	NM_032888	1.03534e-10	0.409293	1.06293
NM_001159746 // ABR // active BCR-related gene // 17p13.3 // 29 /// NM_021962 //	ABR	NM_001159746	1.19467e-10	0.0655894	1.1843
NM_001077197 // PDE11A // phosphodiesterase 11A // 2q31.2 // 50940 /// NM_016953	PDE11A	NM_001077197	1.7686e-10	3.68321e-05	1.73592
NM_000610 // CD44 // CD44 molecule (Indian blood group) // 11p13 // 960 /// NM_0	CD44	NM_000610	2.04444e-10	0.00250874	1.83191
NM_006528 // TFPI2 // tissue factor pathway inhibitor 2 // 7q22 // 7980 /// ENST	TFPI2	NM_006528	2.87e-10	0.00015379	1.72159
NM_002615 // SERPINF1 // serpin peptidase inhibitor, clade F (alpha-2 antiplasmi	SERPINF1	NM_002615	3.56161e-10	2.37873e-06	-2.91416
NM_005962 // MXI1 // MAX interactor 1 // 10q24-q25 // 4601 /// NM_130439 // MXI1	MXI1	NM_005962	3.86881e-10	1.87043e-06	-1.55283
NM_002428 // MMP15 // matrix metallopeptidase 15 (membrane-inserted) // 16q13 //	MMP15	NM_002428	6.60393e-10	0.000111828	2.00564
NM_015409 // EP400 // E1A binding protein p400 // 12q24.33 // 57634 /// NR_00297	EP400	NM_015409	7.3147e-10	0.058686	-1.12331
NM_020820 // PREX1 // phosphatidylinositol-3,4,5-trisphosphate-dependent Rac exc	PREX1	NM_020820	1.13176e-09	2.15844e-06	-1.21822
NM_182964 // NAV2 // neuron navigator 2 // 11p15.1 // 89797 /// NM_145117 // NAV	NAV2	NM_182964	1.21239e-09	0.0351123	-1.30255
NM_004817 // TJP2 // tight junction protein 2 (zona occludens 2) // 9q13-q21 //	TJP2	NM_004817	1.48046e-09	0.00281191	-1.76067
NM_002505 // NFYA // nuclear transcription factor Y, alpha // 6p21.3 // 4800 ///	NFYA	NM_002505	1.49531e-09	0.00944737	-1.38603
NM_003957 // BRSK2 // BR serine/threonine kinase 2 // 11p15.5 // 9024 /// ENST00	BRSK2	NM_003957	1.63901e-09	2.70889e-05	-1.13499
NM_000540 // RYR1 // ryanodine receptor 1 (skeletal) // 19q13.1 // 6261 /// NM_0	RYR1	NM_000540	2.02928e-09	0.0385636	1.13355
NM_015626 // WSB1 // WD repeat and SOCS box-containing 1 // 17q11.1 // 26118 ///	WSB1	NM_015626	2.42727e-09	0.789845	-1.02275
NM_031910 // C1QTNF6 // C1q and tumor necrosis factor related protein 6 // 22q13	C1QTNF6	NM_031910	3.57556e-09	0.000110342	1.83552
NM_004186 // SEMA3F // sema domain, immunoglobulin domain (Ig), short basic doma	SEMA3F	NM_004186	3.71867e-09	0.00185605	-1.19452
NM_014751 // MTSS1 // metastasis suppressor 1 // 8p22 // 9788 /// AF086645 // MT	MTSS1	NM_014751	4.49116e-09	4.14851e-05	-1.31513
NM_016229 // CYB5R2 // cytochrome b5 reductase 2 // 11p15.4 // 51700 /// ENST000	CYB5R2	NM_016229	5.12539e-09	0.00281936	-1.22414
NM_198723 // TCEA2 // transcription elongation factor A (SII), 2 // 20q13.33 //	TCEA2	NM_198723	6.2455e-09	0.00365963	-1.51582
NM_014975 // MAST1 // microtubule associated serine/threonine kinase 1 // 19p13.	MAST1	NM_014975	6.38795e-09	0.000428986	-1.24072
NM_001001933 // LHX8 // LIM homeobox 8 // 1p31.1 // 431707 /// ENST00000294638 /	LHX8	NM_001001933	7.41128e-09	0.000189654	-1.30161
NM_182470 // PKM2 // pyruvate kinase, muscle // 15q22 // 5315 /// NM_002654 // P	PKM2	NM_182470	7.7644e-09	0.00230241	-1.23447
NM_001846 // COL4A2 // collagen, type IV, alpha 2 // 13q34 // 1284 /// ENST00000	COL4A2	NM_001846	8.54545e-09	0.0019044	-1.26793
NM_178537 // B4GALNT4 // beta-1,4-N-acetyl-galactosaminyl transferase 4 // 11p15	B4GALNT4	NM_178537	1.59885e-08	1.02861e-05	-1.27867
NM_018667 // SMPD3 // sphingomyelin phosphodiesterase 3, neutral membrane (neutr	SMPD3	NM_018667	1.64045e-08	6.76501e-07	-2.32314
NM_012291 // ESPL1 // extra spindle pole bodies homolog 1 (S. cerevisiae) // 12q	ESPL1	NM_012291	1.6846e-08	0.0055699	-1.35539
NM_014811 // KIAA0649 // KIAA0649 // 9q34.3 // 9858 /// ENST00000356818 // KIAA0	KIAA0649	NM_014811	2.44901e-08	1.07077e-05	-1.26789
NM_016192 // TMEFF2 // transmembrane protein with EGF-like and two follistatin-l	TMEFF2	NM_016192	3.07583e-08	6.79529e-06	2.37281
NM_015208 // ANKRD12 // ankyrin repeat domain 12 // 18p11.22 // 23253 /// NM_001	ANKRD12	NM_015208	3.13482e-08	0.000365219	-1.55408
NM_001896 // CSNK2A2 // casein kinase 2, alpha prime polypeptide // 16q21 // 145	CSNK2A2	NM_001896	3.25357e-08	4.44778e-06	-1.38975
NM_005110 // GFPT2 // glutamine-fructose-6-phosphate transaminase 2 // 5q34-q35	GFPT2	NM_005110	3.47337e-08	0.000317866	-1.38707
NM_001039585 // PTGFR // prostaglandin F receptor (FP) // 1p31.1 // 5737 /// NM_	PTGFR	NM_001039585	3.65027e-08	6.88282e-05	1.7221
NM_018660 // ZNF395 // zinc finger protein 395 // 8p21.1 // 55893 /// ENST000003	ZNF395	NM_018660	3.67907e-08	5.55769e-06	-1.43927
NM_004319 // ASTN1 // astrotactin 1 // 1q25.2 // 460 /// NM_207108 // ASTN1 // a	ASTN1	NM_004319	4.56091e-08	0.000886108	1.75039
NM_031418 // ANO3 // anoctamin 3 // 11p14.2 // 63982 /// ENST00000256737 // ANO3	ANO3	NM_031418	5.14182e-08	0.000168981	1.55671
NM_006206 // PDGFRA // platelet-derived growth factor receptor, alpha polypeptid	PDGFRA	NM_006206	5.19751e-08	0.00533937	-1.27258
NM_018999 // FAM190B // family with sequence similarity 190, member B // 10q23.1	FAM190B	NM_018999	5.59788e-08	1.86152e-05	-1.4708
NM_018837 // SULF2 // sulfatase 2 // 20q12-q13.2 // 55959 /// NM_198596 // SULF2	SULF2	NM_018837	7.43401e-08	0.000129555	2.019
NM_182691 // SRPK2 // SRSF protein kinase 2 // 7q22-q31.1 // 6733 /// NM_182692	SRPK2	NM_182691	7.6078e-08	0.000856356	-1.53493
NM_144580 // C1orf85 // chromosome 1 open reading frame 85 // 1q22 // 112770 ///	C1orf85	NM_144580	9.77787e-08	0.00473554	-1.40345
NM_001878 // CRABP2 // cellular retinoic acid binding protein 2 // 1q21.3 // 138	CRABP2	NM_001878	1.0148e-07	0.00010364	-4.04467
NM_052978 // TRIM9 // tripartite motif-containing 9 // 14q22.1 // 114088 /// NM_	TRIM9	NM_052978	1.14057e-07	8.55522e-05	-1.24787
NM_015103 // PLXND1 // plexin D1 // 3q22.1 // 23129 /// ENST00000324093 // PLXND	PLXND1	NM_015103	1.23338e-07	0.528202	-1.03085
NM_144973 // DENND5B // DENN/MADD domain containing 5B // 12p11.21 // 160518 ///	DENND5B	NM_144973	1.26052e-07	3.62549e-05	-1.61206
NM_001161352 // KCNMA1 // potassium large conductance calcium-activated channel,	KCNMA1	NM_001161352	1.42651e-07	0.000308431	1.42468
NM_003835 // RGS9 // regulator of G-protein signaling 9 // 17q24 // 8787 /// NM_	RGS9	NM_003835	2.3499e-07	1.17163e-06	1.80018
NM_001792 // CDH2 // cadherin 2, type 1, N-cadherin (neuronal) // 18q11.2 // 100	CDH2	NM_001792	2.65799e-07	0.000458079	-1.44186
NM_017449 // EPHB2 // EPH receptor B2 // 1p36.1-p35 // 2048 /// NM_004442 // EPH	EPHB2	NM_017449	2.7813e-07	5.25008e-06	-1.66078
NM_001184975 // PACSIN3 // protein kinase C and casein kinase substrate in neuro	PACSIN3	NM_001184975	2.88785e-07	0.000698236	-1.82264
NM_138444 // KCTD12 // potassium channel tetramerisation domain containing 12 //	KCTD12	NM_138444	3.64844e-07	0.000444351	1.74433
NM_001037954 // DIXDC1 // DIX domain containing 1 // 11q23.1 // 85458 /// NM_033	DIXDC1	NM_001037954	3.8144e-07	0.000152233	-1.62068
NM_001039697 // SNAPC3 // small nuclear RNA activating complex, polypeptide 3, 5	SNAPC3	NM_001039697	3.94568e-07	0.00201739	-1.40211
NM_000612 // IGF2 // insulin-like growth factor 2 (somatomedin A) // 11p15.5 //	IGF2	NM_000612	5.22747e-07	0.0018627	-1.82533
NM_182961 // SYNE1 // spectrin repeat containing, nuclear envelope 1 // 6q25 //	SYNE1	NM_182961	6.20071e-07	0.000772464	1.2632
NM_178335 // CCDC50 // coiled-coil domain containing 50 // 3q28 // 152137 /// NM	CCDC50	NM_178335	6.55972e-07	4.15098e-06	-1.73456
NM_006108 // SPON1 // spondin 1, extracellular matrix protein // 11p15.2 // 1041	SPON1	NM_006108	7.09158e-07	0.0270809	1.30305
NM_003390 // WEE1 // WEE1 homolog (S. pombe) // 11p15.3-p15.1 // 7465 /// NM_001	WEE1	NM_003390	7.10458e-07	0.000124459	-1.37046
NM_024718 // C9orf86 // chromosome 9 open reading frame 86 // 9q34.3 // 55684 //	C9orf86	NM_024718	8.32244e-07	0.113922	1.06836
NM_001143811 // BDNF // brain-derived neurotrophic factor // 11p13 // 627 /// NM	BDNF	NM_001143811	8.36966e-07	0.001965	1.37423
NM_080627 // C20orf117 // chromosome 20 open reading frame 117 // 20q11.23 // 14	C20orf117	NM_080627	9.50862e-07	0.377982	-1.0368
NM_013355 // PKN3 // protein kinase N3 // 9q34.11 // 29941 /// ENST00000291906 /	PKN3	NM_013355	1.0265e-06	6.34005e-05	-1.24022
NM_170695 // TGIF1 // TGFB-induced factor homeobox 1 // 18p11.3 // 7050 /// NM_1	TGIF1	NM_170695	1.33872e-06	0.00969614	-1.23097
NM_144966 // FREM1 // FRAS1 related extracellular matrix 1 // 9p22.3 // 158326 /	FREM1	NM_144966	1.44093e-06	0.000160827	-1.27996
NM_133631 // ROBO1 // roundabout, axon guidance receptor, homolog 1 (Drosophila)	ROBO1	NM_133631	1.46511e-06	1.25094e-05	1.99305
NM_152574 // TTC39B // tetratricopeptide repeat domain 39B // 9p22.3 // 158219 /	TTC39B	NM_152574	1.54849e-06	0.171756	-1.0959
NM_001128177 // THRB // thyroid hormone receptor, beta (erythroblastic leukemia	THRB	NM_001128177	1.64817e-06	0.00121669	1.53724
NM_014141 // CNTNAP2 // contactin associated protein-like 2 // 7q35 // 26047 ///	CNTNAP2	NM_014141	1.65828e-06	0.00016573	1.5112
NM_014494 // TNRC6A // trinucleotide repeat containing 6A // 16p11.2 // 27327 //	TNRC6A	NM_014494	1.80784e-06	0.00020641	-1.69189
NM_001185095 // AIF1L // allograft inflammatory factor 1-like // 9q34.13-q34.3 /	AIF1L	NM_001185095	1.88444e-06	0.000114393	-1.43731
NM_021069 // SORBS2 // sorbin and SH3 domain containing 2 // 4q35.1 // 8470 ///	SORBS2	NM_021069	2.07099e-06	0.0299854	-1.13283
NM_002691 // POLD1 // polymerase (DNA directed), delta 1, catalytic subunit 125k	POLD1	NM_002691	2.13158e-06	4.8874e-05	-1.27892
NM_001143998 // SEC14L1 // SEC14-like 1 (S. cerevisiae) // 17q25.2 // 6397 /// N	SEC14L1	NM_001143998	2.14935e-06	0.0514745	-1.4097
NM_020956 // PRX // periaxin // 19q13.2 // 57716 /// NM_181882 // PRX // periaxi	PRX	NM_020956	2.32935e-06	0.0161272	1.20505
NM_005892 // FMNL1 // formin-like 1 // 17q21 // 752 /// ENST00000331495 // FMNL1	FMNL1	NM_005892	2.42928e-06	0.763513	1.01957
NM_019119 // PCDHB9 // protocadherin beta 9 // 5q31 // 56127 /// BC105636 // PCD	PCDHB9	NM_019119	2.50368e-06	7.99081e-05	2.06815
NM_014708 // KNTC1 // kinetochore associated 1 // 12q24.31 // 9735 /// ENST00000	KNTC1	NM_014708	2.81973e-06	0.000968364	-1.58387
NM_006904 // PRKDC // protein kinase, DNA-activated, catalytic polypeptide // 8q	PRKDC	NM_006904	3.06195e-06	0.00936234	-1.44191
NM_198545 // C1orf187 // chromosome 1 open reading frame 187 // 1p36.22 // 37494	C1orf187	NM_198545	3.09378e-06	0.00178856	-1.29283
NM_018482 // ASAP1 // ArfGAP with SH3 domain, ankyrin repeat and PH domain 1 //	ASAP1	NM_018482	3.09926e-06	0.00728574	-2.54485
NM_006885 // ZFHX3 // zinc finger homeobox 3 // 16q22.3 // 463 /// NM_001164766	ZFHX3	NM_006885	3.23968e-06	0.000100578	-1.47237
NM_001178061 // SEMA6C // sema domain, transmembrane domain (TM), and cytoplasmi	SEMA6C	NM_001178061	3.52499e-06	0.000214553	-1.30814
NM_015138 // RTF1 // Rtf1, Paf1/RNA polymerase II complex component, homolog (S.	RTF1	NM_015138	3.62312e-06	0.00286936	-1.78665
NM_004630 // SF1 // splicing factor 1 // 11q13 // 7536 /// NM_001178031 // SF1 /	SF1	NM_004630	3.83814e-06	0.00191244	-1.19313
NM_014344 // FJX1 // four jointed box 1 (Drosophila) // 11p13 // 24147 /// ENST0	FJX1	NM_014344	4.6638e-06	1.10376e-05	-1.51736
NM_003200 // TCF3 // transcription factor 3 (E2A immunoglobulin enhancer binding	TCF3	NM_003200	4.82347e-06	0.00595655	-1.36466
NM_000620 // NOS1 // nitric oxide synthase 1 (neuronal) // 12q24.2-q24.31 // 484	NOS1	NM_000620	4.96469e-06	1.4805e-05	1.43381
NM_001856 // COL16A1 // collagen, type XVI, alpha 1 // 1p35-p34 // 1307 /// ENST	COL16A1	NM_001856	5.32045e-06	0.713534	1.02297
NM_014393 // STAU2 // staufen, RNA binding protein, homolog 2 (Drosophila) // 8q	STAU2	NM_014393	5.32939e-06	0.000336815	-1.37352
NM_014364 // GAPDHS // glyceraldehyde-3-phosphate dehydrogenase, spermatogenic /	GAPDHS	NM_014364	5.43126e-06	0.00114487	1.33859
NM_021111 // RECK // reversion-inducing-cysteine-rich protein with kazal motifs	RECK	NM_021111	5.87673e-06	7.93189e-05	-1.79365
NM_007361 // NID2 // nidogen 2 (osteonidogen) // 14q22.1 // 22795 /// ENST000002	NID2	NM_007361	5.91999e-06	4.28729e-07	-1.51073
NM_001005735 // CHEK2 // CHK2 checkpoint homolog (S. pombe) // 22q11|22q12.1 //	CHEK2	NM_001005735	6.28371e-06	6.47355e-06	-1.3276
NM_023068 // SIGLEC1 // sialic acid binding Ig-like lectin 1, sialoadhesin // 20	SIGLEC1	NM_023068	6.9187e-06	0.0640125	1.15154
NM_001190241 // IFT80 // intraflagellar transport 80 homolog (Chlamydomonas) //	IFT80	NM_001190241	7.22363e-06	0.00648635	-1.51931
NM_004629 // FANCG // Fanconi anemia, complementation group G // 9p13 // 2189 //	FANCG	NM_004629	7.43721e-06	8.33654e-05	-1.58843
NM_032818 // C9orf100 // chromosome 9 open reading frame 100 // 9p13.3 // 84904	C9orf100	NM_032818	9.80171e-06	7.36961e-05	-1.40129
NM_018842 // BAIAP2L1 // BAI1-associated protein 2-like 1 // 7q22.1 // 55971 ///	BAIAP2L1	NM_018842	1.19539e-05	8.62016e-05	-1.46768
NM_002332 // LRP1 // low density lipoprotein receptor-related protein 1 // 12q13	LRP1	NM_002332	1.20592e-05	0.1106	-1.13651
NM_199511 // CCDC80 // coiled-coil domain containing 80 // 3q13.2 // 151887 ///	CCDC80	NM_199511	1.53025e-05	6.85688e-05	-2.56862
NM_170601 // SIAE // sialic acid acetylesterase // 11q24 // 54414 /// ENST000002	SIAE	NM_170601	1.53766e-05	0.0092169	1.67454
NM_002716 // PPP2R1B // protein phosphatase 2, regulatory subunit A, beta // 11q	PPP2R1B	NM_002716	1.56981e-05	0.000183816	-1.8265
NM_001166108 // PALLD // palladin, cytoskeletal associated protein // 4q32.3 //	PALLD	NM_001166108	1.8266e-05	0.000224739	-1.43218
NM_182914 // SYNE2 // spectrin repeat containing, nuclear envelope 2 // 14q23.2	SYNE2	NM_182914	2.09401e-05	0.0292776	-1.34171
NM_014322 // OPN3 // opsin 3 // 1q43 // 23596 /// NM_003679 // KMO // kynurenine	OPN3	NM_014322	2.09761e-05	0.00148631	-1.52455
NM_001831 // CLU // clusterin // 8p21-p12 // 1191 /// NM_203339 // CLU // cluste	CLU	NM_001831	2.46986e-05	1.46969e-05	1.87873
NM_013448 // BAZ1A // bromodomain adjacent to zinc finger domain, 1A // 14q13.2	BAZ1A	NM_013448	2.4937e-05	6.42964e-05	-1.62312
NM_001894 // CSNK1E // casein kinase 1, epsilon // 22q13.1 // 1454 /// NM_152221	CSNK1E	NM_001894	2.50444e-05	0.0507094	-1.25309
NM_015492 // C15orf39 // chromosome 15 open reading frame 39 // 15q24.2 // 56905	C15orf39	NM_015492	2.51635e-05	0.0526293	-1.1512
NM_002043 // GABRR2 // gamma-aminobutyric acid (GABA) receptor, rho 2 // 6q14-q2	GABRR2	NM_002043	2.55016e-05	0.00719053	1.22515
NM_004354 // CCNG2 // cyclin G2 // 4q21.1 // 901 /// ENST00000316355 // CCNG2 //	CCNG2	NM_004354	2.55468e-05	7.00818e-05	-1.33646
NM_015453 // THUMPD3 // THUMP domain containing 3 // 3p25.3 // 25917 /// NM_0011	THUMPD3	NM_015453	2.79302e-05	0.0372355	-1.4035
NM_017938 // FAM70A // family with sequence similarity 70, member A // Xq24 // 5	FAM70A	NM_017938	2.9496e-05	0.00516354	2.10521
NM_006587 // CORIN // corin, serine peptidase // 4p13-p12 // 10699 /// ENST00000	CORIN	NM_006587	2.95347e-05	0.00353824	-1.44147
NM_024749 // VASH2 // vasohibin 2 // 1q32.3 // 79805 /// NM_001136474 // VASH2 /	VASH2	NM_024749	3.42722e-05	0.0166435	-1.29549
NM_002600 // PDE4B // phosphodiesterase 4B, cAMP-specific // 1p31 // 5142 /// NM	PDE4B	NM_002600	4.28884e-05	0.00192716	-1.35882
NM_003470 // USP7 // ubiquitin specific peptidase 7 (herpes virus-associated) //	USP7	NM_003470	4.48017e-05	0.0324123	-1.23179
NM_004444 // EPHB4 // EPH receptor B4 // 7q22 // 2050 /// ENST00000358173 // EPH	EPHB4	NM_004444	4.67437e-05	9.00128e-05	-1.41448
NM_213647 // FGFR4 // fibroblast growth factor receptor 4 // 5q35.1-qter // 2264	FGFR4	NM_213647	4.85019e-05	0.066204	-1.08669
NM_003692 // TMEFF1 // transmembrane protein with EGF-like and two follistatin-l	TMEFF1	NM_003692	5.0949e-05	2.88513e-05	-2.58443
NM_001001924 // MTUS1 // microtubule associated tumor suppressor 1 // 8p22 // 57	MTUS1	NM_001001924	5.28062e-05	0.000231214	-1.29368
NM_033429 // CALML4 // calmodulin-like 4 // 15q23 // 91860 /// NM_001031733 // C	CALML4	NM_033429	5.30393e-05	0.000779316	-1.44524
NM_006648 // WNK2 // WNK lysine deficient protein kinase 2 // 9q22.3 // 65268 //	WNK2	NM_006648	5.30853e-05	0.065916	-1.07977
NM_012157 // FBXL2 // F-box and leucine-rich repeat protein 2 // 3p22.3 // 25827	FBXL2	NM_012157	5.51471e-05	3.31094e-08	2.00424
NM_003543 // HIST1H4H // histone cluster 1, H4h // 6p21.3 // 8365 /// BC120939 /	HIST1H4H	NM_003543	6.43183e-05	3.59346e-06	2.82692
NM_002375 // MAP4 // microtubule-associated protein 4 // 3p21 // 4134 /// NM_001	MAP4	NM_002375	6.56441e-05	0.493798	1.04036
NM_001168648 // CNKSR2 // connector enhancer of kinase suppressor of Ras 2 // Xp	CNKSR2	NM_001168648	8.02736e-05	3.19348e-07	-1.5621
NM_005338 // HIP1 // huntingtin interacting protein 1 // 7q11.23 // 3092 /// ENS	HIP1	NM_005338	9.1038e-05	0.000654601	-1.52485
NM_024734 // CLMN // calmin (calponin-like, transmembrane) // 14q32.13 // 79789	CLMN	NM_024734	9.603e-05	0.0011536	-1.49386
NM_178155 // FUT8 // fucosyltransferase 8 (alpha (1,6) fucosyltransferase) // 14	FUT8	NM_178155	0.000101154	0.552946	1.04243
NM_021913 // AXL // AXL receptor tyrosine kinase // 19q13.1 // 558 /// NM_001699	AXL	NM_021913	0.000101865	0.0414074	1.17717
NM_000076 // CDKN1C // cyclin-dependent kinase inhibitor 1C (p57, Kip2) // 11p15	CDKN1C	NM_000076	0.000107401	0.00119619	-1.24866
NM_005491 // MAMLD1 // mastermind-like domain containing 1 // Xq28 // 10046 ///	MAMLD1	NM_005491	0.000108114	0.41191	-1.0676
BC004406 // KIAA1539 // KIAA1539 // 9p13.3 // 80256 /// ENST00000378561 // KIAA1	KIAA1539	BC004406	0.000116821	0.00776378	-1.52239
NM_021185 // CATSPERG // cation channel, sperm-associated, gamma // 19q13.1 // 5	CATSPERG	NM_021185	0.00012019	0.0827713	1.13279
NM_020825 // CRAMP1L // Crm, cramped-like (Drosophila) // 16p13.3 // 57585 /// N	CRAMP1L	NM_020825	0.000123757	0.000898103	-1.11951
NM_139280 // ORMDL3 // ORM1-like 3 (S. cerevisiae) // 17q12 // 94103 /// ENST000	ORMDL3	NM_139280	0.000143315	1.93543e-06	-1.44548
NM_005036 // PPARA // peroxisome proliferator-activated receptor alpha // 22q12-	PPARA	NM_005036	0.000148956	1.30655e-05	-1.46884
NM_005358 // LMO7 // LIM domain 7 // 13q22.2 // 4008 /// NM_015842 // LMO7 // LI	LMO7	NM_005358	0.000149286	1.18609e-05	-1.52903
NM_018081 // WRAP53 // WD repeat containing, antisense to TP53 // 17p13.1 // 551	WRAP53	NM_018081	0.000151123	0.00370395	-1.18235
NM_016429 // COPZ2 // coatomer protein complex, subunit zeta 2 // 17q21.32 // 51	COPZ2	NM_016429	0.000151422	5.62273e-06	1.7596
NM_004844 // SH3BP5 // SH3-domain binding protein 5 (BTK-associated) // 3p24.3 /	SH3BP5	NM_004844	0.000158499	5.59361e-05	-1.67927
NM_152989 // SOX5 // SRY (sex determining region Y)-box 5 // 12p12.1 // 6660 ///	SOX5	NM_152989	0.000162638	0.00525495	-1.1505
NM_148976 // PSMA1 // proteasome (prosome, macropain) subunit, alpha type, 1 //	PSMA1	NM_148976	0.000172153	0.749193	-1.01272
NM_014938 // MLXIP // MLX interacting protein // 12q24.31 // 22877 /// ENST00000	MLXIP	NM_014938	0.000189222	0.000436229	-1.33071
NM_001025081 // MBP // myelin basic protein // 18q23 // 4155 /// NM_001025090 //	MBP	NM_001025081	0.000189807	0.501898	1.07249
NM_006310 // NPEPPS // aminopeptidase puromycin sensitive // 17q21 // 9520 /// E	NPEPPS	NM_006310	0.00018986	0.0246836	-1.64363
NM_004205 // USP2 // ubiquitin specific peptidase 2 // 11q23.3 // 9099 /// NM_17	USP2	NM_004205	0.000200958	2.24529e-05	-1.22262
NM_178858 // SFXN2 // sideroflexin 2 // 10q24.32 // 118980 /// ENST00000369893 /	SFXN2	NM_178858	0.00024267	0.000530824	-1.26073
NM_152760 // SNX32 // sorting nexin 32 // 11q13.1 // 254122 /// ENST00000308342	SNX32	NM_152760	0.000242712	0.034968	-1.12418
NM_145160 // MAP2K5 // mitogen-activated protein kinase kinase 5 // 15q23 // 560	MAP2K5	NM_145160	0.000247148	0.0941474	-1.14075
NM_194313 // KIF24 // kinesin family member 24 // 9p13.3 // 347240 /// ENST00000	KIF24	NM_194313	0.000253977	6.61807e-05	-1.25656
NM_014771 // RNF40 // ring finger protein 40 // 16p11.2-p11.1 // 9810 /// ENST00	RNF40	NM_014771	0.000263408	0.915088	1.00885
NM_015568 // PPP1R16B // protein phosphatase 1, regulatory (inhibitor) subunit 1	PPP1R16B	NM_015568	0.000276267	0.000123547	1.33066
NM_018144 // SEC61A2 // Sec61 alpha 2 subunit (S. cerevisiae) // 10p14 // 55176	SEC61A2	NM_018144	0.000282136	0.000225858	-1.54808
NM_025027 // ZNF606 // zinc finger protein 606 // 19q13.4 // 80095 /// ENST00000	ZNF606	NM_025027	0.000312135	2.08605e-05	-1.53427
NM_014801 // PCNXL2 // pecanex-like 2 (Drosophila) // 1q42.2 // 80003 /// ENST00	PCNXL2	NM_014801	0.000314631	0.0505291	-1.10458
NM_017563 // IL17RD // interleukin 17 receptor D // 3p14.3 // 54756 /// ENST0000	IL17RD	NM_017563	0.000321491	0.00202386	-1.45179
NM_005711 // EDIL3 // EGF-like repeats and discoidin I-like domains 3 // 5q14 //	EDIL3	NM_005711	0.000323135	0.000248852	4.11011
NM_000820 // GAS6 // growth arrest-specific 6 // 13q34 // 2621 /// NM_001143946	GAS6	NM_000820	0.000323477	0.201929	-1.05193
NM_032552 // DAB2IP // DAB2 interacting protein // 9q33.1-q33.3 // 153090 /// NM	DAB2IP	NM_032552	0.000376385	1.49855e-05	-1.42572
NM_001031715 // IQCH // IQ motif containing H // 15q23 // 64799 /// NM_022784 //	IQCH	NM_001031715	0.000376587	0.238041	-1.0686
NM_014409 // TAF5L // TAF5-like RNA polymerase II, p300/CBP-associated factor (P	TAF5L	NM_014409	0.000389376	0.627678	-1.04014
NM_005739 // RASGRP1 // RAS guanyl releasing protein 1 (calcium and DAG-regulate	RASGRP1	NM_005739	0.000429212	5.61155e-05	-1.55508
NM_031283 // TCF7L1 // transcription factor 7-like 1 (T-cell specific, HMG-box)	TCF7L1	NM_031283	0.000471758	0.00292159	-1.38351
NM_015477 // SIN3A // SIN3 homolog A, transcription regulator (yeast) // 15q24.2	SIN3A	NM_015477	0.000503512	0.0128939	-1.25707
NM_004389 // CTNNA2 // catenin (cadherin-associated protein), alpha 2 // 2p12-p1	CTNNA2	NM_004389	0.000544057	3.59275e-05	1.58611
NM_003512 // HIST1H2AC // histone cluster 1, H2ac // 6p21.3 // 8334 /// ENST0000	HIST1H2AC	NM_003512	0.000578527	0.0983908	1.10992
NM_013396 // USP25 // ubiquitin specific peptidase 25 // 21q11.2 // 29761 /// EN	USP25	NM_013396	0.000630802	3.22737e-06	-1.65199
NM_005245 // FAT1 // FAT tumor suppressor homolog 1 (Drosophila) // 4q35 // 2195	FAT1	NM_005245	0.000653635	0.0808495	1.71967
NM_020297 // ABCC9 // ATP-binding cassette, sub-family C (CFTR/MRP), member 9 //	ABCC9	NM_020297	0.00071337	0.0415157	1.49945
NM_020162 // DHX33 // DEAH (Asp-Glu-Ala-His) box polypeptide 33 // 17p13.2 // 56	DHX33	NM_020162	0.000721927	0.0342562	-1.69212
NM_004491 // GRLF1 // glucocorticoid receptor DNA binding factor 1 // 19q13.3 //	GRLF1	NM_004491	0.000724833	7.74704e-06	-1.56811
NM_005126 // NR1D2 // nuclear receptor subfamily 1, group D, member 2 // 3p24.2	NR1D2	NM_005126	0.000747555	0.361991	-1.21598
NM_000313 // PROS1 // protein S (alpha) // 3q11.2 // 5627 /// ENST00000394236 //	PROS1	NM_000313	0.000769749	2.4373e-07	1.64963
NM_181711 // GRASP // GRP1 (general receptor for phosphoinositides 1)-associated	GRASP	NM_181711	0.000772047	0.0167478	-1.12569
NM_015133 // MAPK8IP3 // mitogen-activated protein kinase 8 interacting protein	MAPK8IP3	NM_015133	0.000801358	0.00103428	1.16784
NM_006287 // TFPI // tissue factor pathway inhibitor (lipoprotein-associated coa	TFPI	NM_006287	0.000835285	4.87936e-07	-1.50218
NM_006988 // ADAMTS1 // ADAM metallopeptidase with thrombospondin type 1 motif,	ADAMTS1	NM_006988	0.000846049	3.5859e-06	2.26336
NM_207398 // GBP7 // guanylate binding protein 7 // 1p22.2 // 388646 /// NM_0041	GBP7	NM_207398	0.000855801	0.0113656	1.31057
NM_000898 // MAOB // monoamine oxidase B // Xp11.23 // 4129 /// NM_025146 // NAA	MAOB	NM_000898	0.00093606	0.000156883	1.54755
NM_032366 // C16orf13 // chromosome 16 open reading frame 13 // 16p13.3 // 84326	C16orf13	NM_032366	0.000970937	0.0278853	-1.12917
NM_016946 // F11R // F11 receptor // 1q21.2-q21.3 // 50848 /// NM_001113205 // T	F11R	NM_016946	0.000980163	0.000238874	-1.46218
NM_021949 // ATP2B3 // ATPase, Ca++ transporting, plasma membrane 3 // Xq28 // 4	ATP2B3	NM_021949	0.000992132	0.000562371	1.40467
NM_144677 // MGAT5B // mannosyl (alpha-1,6-)-glycoprotein beta-1,6-N-acetyl-gluc	MGAT5B	NM_144677	0.00103557	0.0612827	-1.15035
NM_001031727 // MRI1 // methylthioribose-1-phosphate isomerase homolog (S. cerev	MRI1	NM_001031727	0.00106049	0.70156	1.02504
NM_004060 // CCNG1 // cyclin G1 // 5q32-q34 // 900 /// NM_199246 // CCNG1 // cyc	CCNG1	NM_004060	0.00113956	0.000251324	1.46792
NM_002610 // PDK1 // pyruvate dehydrogenase kinase, isozyme 1 // 2q31.1 // 5163	PDK1	NM_002610	0.00115083	0.00527627	-2.04311
NM_152643 // KNDC1 // kinase non-catalytic C-lobe domain (KIND) containing 1 //	KNDC1	NM_152643	0.00121106	0.0969563	1.09273
NM_207371 // C10orf140 // chromosome 10 open reading frame 140 // 10p12.31 // 38	C10orf140	NM_207371	0.00126634	0.00475421	-1.42646
NM_005483 // CHAF1A // chromatin assembly factor 1, subunit A (p150) // 19p13.3	CHAF1A	NM_005483	0.0012976	0.0136788	-1.30196
NM_001259 // CDK6 // cyclin-dependent kinase 6 // 7q21-q22 // 1021 /// NM_001145	CDK6	NM_001259	0.00130715	0.00922239	-1.79906
NM_014737 // RASSF2 // Ras association (RalGDS/AF-6) domain family member 2 // 2	RASSF2	NM_014737	0.00144741	7.58405e-05	-1.75264
NM_004784 // NDST3 // N-deacetylase/N-sulfotransferase (heparan glucosaminyl) 3	NDST3	NM_004784	0.0015781	0.000499403	1.24767
NM_182480 // COQ6 // coenzyme Q6 homolog, monooxygenase (S. cerevisiae) // 14q24	COQ6	NM_182480	0.00158898	0.0230632	1.25164
NM_194286 // SRRM4 // serine/arginine repetitive matrix 4 // 12q24.23 // 84530 /	SRRM4	NM_194286	0.00163863	0.00280368	-1.23681
NM_018154 // ASF1B // ASF1 anti-silencing function 1 homolog B (S. cerevisiae) /	ASF1B	NM_018154	0.00164176	0.00179583	-1.52154
NM_001002259 // CAPRIN2 // caprin family member 2 // 12p11 // 65981 /// NM_02392	CAPRIN2	NM_001002259	0.00169092	0.000126074	-1.49429
NM_015670 // SENP3 // SUMO1/sentrin/SMT3 specific peptidase 3 // 17p13 // 26168	SENP3	NM_015670	0.00169368	0.000133912	-1.40336
NM_001195132 // CDKN2A // cyclin-dependent kinase inhibitor 2A (melanoma, p16, i	CDKN2A	NM_001195132	0.00169462	0.00153557	-1.20188
NM_001194995 // C12orf65 // chromosome 12 open reading frame 65 // 12q24.31 // 9	C12orf65	NM_001194995	0.00170867	0.000499524	-1.47501
NM_012112 // TPX2 // TPX2, microtubule-associated, homolog (Xenopus laevis) // 2	TPX2	NM_012112	0.00177663	0.000540404	-1.40531
NM_001017926 // ZHX1 // zinc fingers and homeoboxes 1 // 8q24.13 // 11244 /// NM	ZHX1	NM_001017926	0.00181479	0.000114762	-1.35662
NM_001143780 // SLC25A39 // solute carrier family 25, member 39 // 17q12 // 5162	SLC25A39	NM_001143780	0.00184821	0.749476	-1.02062
NM_199461 // NANOS1 // nanos homolog 1 (Drosophila) // 10q26.11 // 340719 /// EN	NANOS1	NM_199461	0.00188745	0.0183695	-1.52772
NM_014427 // CPNE7 // copine VII // 16q24.3 // 27132 /// NM_153636 // CPNE7 // c	CPNE7	NM_014427	0.00198974	0.0445751	1.13526
NM_018180 // DHX32 // DEAH (Asp-Glu-Ala-His) box polypeptide 32 // 10q26.2 // 55	DHX32	NM_018180	0.00203214	0.000134299	-1.41738
NM_001845 // COL4A1 // collagen, type IV, alpha 1 // 13q34 // 1282 /// ENST00000	COL4A1	NM_001845	0.00205326	0.622389	-1.02414
NM_032646 // TTYH2 // tweety homolog 2 (Drosophila) // 17q25.1 // 94015 /// NM_0	TTYH2	NM_032646	0.00210791	0.0182916	-1.24465
NM_000051 // ATM // ataxia telangiectasia mutated // 11q22-q23 // 472 /// ENST00	ATM	NM_000051	0.00223332	0.00582362	-1.30874
NM_006892 // DNMT3B // DNA (cytosine-5-)-methyltransferase 3 beta // 20q11.2 //	DNMT3B	NM_006892	0.00231718	0.000722374	-1.21704
NM_018304 // PRR11 // proline rich 11 // 17q22 // 55771 /// ENST00000262293 // P	PRR11	NM_018304	0.0023678	9.43823e-05	-1.60313
NM_030973 // MED25 // mediator complex subunit 25 // 19q13.3 // 81857 /// ENST00	MED25	NM_030973	0.00237736	0.00643314	-1.29437
NM_198040 // PHC2 // polyhomeotic homolog 2 (Drosophila) // 1p34.3 // 1912 /// N	PHC2	NM_198040	0.0024225	0.85599	1.00962
NM_017551 // GRID1 // glutamate receptor, ionotropic, delta 1 // 10q22 // 2894 /	GRID1	NM_017551	0.00248552	0.000327159	1.61896
NM_014225 // PPP2R1A // protein phosphatase 2, regulatory subunit A, alpha // 19	PPP2R1A	NM_014225	0.00259111	0.780832	1.01143
NM_021096 // CACNA1I // calcium channel, voltage-dependent, T type, alpha 1I sub	CACNA1I	NM_021096	0.00262344	0.0841229	1.08778
NM_015187 // SEL1L3 // sel-1 suppressor of lin-12-like 3 (C. elegans) // 4p15.2	SEL1L3	NM_015187	0.00266994	0.00126676	1.98473
NM_013427 // ARHGAP6 // Rho GTPase activating protein 6 // Xp22.3 // 395 /// NM_	ARHGAP6	NM_013427	0.00267315	0.0679862	-1.15632
NM_001735 // C5 // complement component 5 // 9q33-q34 // 727 /// ENST00000223642	C5	NM_001735	0.00273108	1.44368e-05	-1.59348
NM_017870 // TMEM132A // transmembrane protein 132A // 11q12.2 // 54972 /// NM_1	TMEM132A	NM_017870	0.00281206	0.000270173	1.58647
NM_138430 // ADPRHL1 // ADP-ribosylhydrolase like 1 // 13q34 // 113622 /// NM_19	ADPRHL1	NM_138430	0.00295466	0.000250985	-1.2688
NM_058186 // FAM3B // family with sequence similarity 3, member B // 21q22.3 //	FAM3B	NM_058186	0.00299491	0.0229872	1.25933
NR_026728 // EDEM2 // ER degradation enhancer, mannosidase alpha-like 2 // 20q11	EDEM2	NR_026728	0.00307437	1.40033e-06	2.59493
NM_001142725 // ERI2 // ERI1 exoribonuclease family member 2 // 16p12.3 // 11247	ERI2	NM_001142725	0.00314188	1.54325e-06	-1.74051
NM_001172673 // CELF5 // CUGBP, Elav-like family member 5 // 19p13 // 60680 ///	CELF5	NM_001172673	0.00322182	3.17853e-05	-1.32222
NM_173630 // RTTN // rotatin // 18q22.2 // 25914 /// ENST00000255674 // RTTN //	RTTN	NM_173630	0.00324031	0.00155392	-1.62423
NM_004307 // APBB2 // amyloid beta (A4) precursor protein-binding, family B, mem	APBB2	NM_004307	0.0032722	0.4917	-1.06881
NM_005496 // SMC4 // structural maintenance of chromosomes 4 // 3q26.1 // 10051	SMC4	NM_005496	0.00330902	0.0124568	-1.43509
NM_015110 // SMC5 // structural maintenance of chromosomes 5 // 9q21.12 // 23137	SMC5	NM_015110	0.00342159	0.00122229	-1.37782
NM_001037131 // AGAP1 // ArfGAP with GTPase domain, ankyrin repeat and PH domain	AGAP1	NM_001037131	0.00350746	0.00151614	-1.30301
NM_001047 // SRD5A1 // steroid-5-alpha-reductase, alpha polypeptide 1 (3-oxo-5 a	SRD5A1	NM_001047	0.00359314	0.000956149	1.43775
NM_022748 // TNS3 // tensin 3 // 7p12.3 // 64759 /// ENST00000398879 // TNS3 //	TNS3	NM_022748	0.00360445	0.0360495	-1.76421
NM_178469 // LCN8 // lipocalin 8 // 9q34.3 // 138307 /// ENST00000371688 // LCN8	LCN8	NM_178469	0.0036115	0.0693049	1.11164
NM_031484 // MARVELD1 // MARVEL domain containing 1 // 10q24.2 // 83742 /// NR_0	MARVELD1	NM_031484	0.00364514	3.28431e-08	2.16579
NM_004199 // P4HA2 // prolyl 4-hydroxylase, alpha polypeptide II // 5q31 // 8974	P4HA2	NM_004199	0.00372712	5.87082e-05	1.79982
NM_020911 // PLXNA4 // plexin A4 // 7q32.3 // 91584 /// NM_181775 // PLXNA4 // p	PLXNA4	NM_020911	0.00375342	2.94898e-05	1.66019
NM_152999 // STEAP2 // six transmembrane epithelial antigen of the prostate 2 //	STEAP2	NM_152999	0.00375427	0.000443241	1.44315
NM_001334 // CTSO // cathepsin O // 4q32.1 // 1519 /// ENST00000281527 // CTSO /	CTSO	NM_001334	0.00383297	0.0024119	1.76695
NM_002659 // PLAUR // plasminogen activator, urokinase receptor // 19q13 // 5329	PLAUR	NM_002659	0.00385326	1.23037e-06	-1.5414
NM_000552 // VWF // von Willebrand factor // 12p13.3 // 7450 /// ENST00000261405	VWF	NM_000552	0.00389658	0.0596261	1.14079
NM_014421 // DKK2 // dickkopf homolog 2 (Xenopus laevis) // 4q25 // 27123 /// NM	DKK2	NM_014421	0.00405179	0.00362875	-1.57841
NM_182493 // MYLK3 // myosin light chain kinase 3 // 16q11.2 // 91807 /// ENST00	MYLK3	NM_182493	0.00411111	0.00445375	1.43756
NM_000390 // CHM // choroideremia (Rab escort protein 1) // Xq21.2 // 1121 /// N	CHM	NM_000390	0.00420009	0.0218567	-1.18338
NM_003291 // TPP2 // tripeptidyl peptidase II // 13q32-q33 // 7174 /// ENST00000	TPP2	NM_003291	0.00432549	0.00866229	-1.22566
NM_058164 // OLFM2 // olfactomedin 2 // 19p13.2 // 93145 /// ENST00000264833 //	OLFM2	NM_058164	0.00441305	0.000395746	-1.48049
NM_001001938 // C9orf47 // chromosome 9 open reading frame 47 // 9q22.1 // 28622	C9orf47	NM_001001938	0.00450102	6.30856e-06	-1.30531
NM_021948 // BCAN // brevican // 1q31 // 63827 /// NM_198427 // BCAN // brevican	BCAN	NM_021948	0.004544	0.0006291	1.19772
NM_003622 // PPFIBP1 // PTPRF interacting protein, binding protein 1 (liprin bet	PPFIBP1	NM_003622	0.00459604	0.00339233	-1.87803
NM_016368 // ISYNA1 // inositol-3-phosphate synthase 1 // 19p13.11 // 51477 ///	ISYNA1	NM_016368	0.0050326	9.07985e-05	-1.65774
NM_015113 // ZZEF1 // zinc finger, ZZ-type with EF-hand domain 1 // 17p13.2 // 2	ZZEF1	NM_015113	0.00522544	0.210097	-1.09581
NM_144698 // ANKRD35 // ankyrin repeat domain 35 // 1q21.1 // 148741 /// ENST000	ANKRD35	NM_144698	0.00524737	0.416328	1.07717
NM_001042537 // SLC9A6 // solute carrier family 9 (sodium/hydrogen exchanger), m	SLC9A6	NM_001042537	0.00527142	2.29678e-07	-2.0006
NM_000875 // IGF1R // insulin-like growth factor 1 receptor // 15q26.3 // 3480 /	IGF1R	NM_000875	0.00543073	0.00409983	-1.28122
NM_175623 // RAB3IP // RAB3A interacting protein (rabin3) // 12q14.3 // 117177 /	RAB3IP	NM_175623	0.00544899	0.000392825	-1.23657
NM_002265 // KPNB1 // karyopherin (importin) beta 1 // 17q21.32 // 3837 /// ENST	KPNB1	NM_002265	0.00565805	0.000165103	-1.25619
NM_152888 // COL22A1 // collagen, type XXII, alpha 1 // 8q24.3 // 169044 /// ENS	COL22A1	NM_152888	0.0057089	0.080125	1.14983
NR_027928 // CHKB-CPT1B // choline kinase-like, carnitine palmitoyltransferase 1	CHKB-CPT1B	NR_027928	0.00571387	0.631307	1.02617
NM_025214 // CCDC68 // coiled-coil domain containing 68 // 18q21 // 80323 /// NM	CCDC68	NM_025214	0.00601777	0.473115	-1.04983
NM_015310 // PSD3 // pleckstrin and Sec7 domain containing 3 // 8p21.3 // 23362	PSD3	NM_015310	0.00611938	0.00322289	-1.63681
NM_001458 // FLNC // filamin C, gamma // 7q32-q35 // 2318 /// NM_001127487 // FL	FLNC	NM_001458	0.00667066	0.00262957	-1.39601
NM_001958 // EEF1A2 // eukaryotic translation elongation factor 1 alpha 2 // 20q	EEF1A2	NM_001958	0.00692818	0.00386085	-1.22414
NM_014660 // PHF14 // PHD finger protein 14 // 7p21.3 // 9678 /// NR_033435 // P	PHF14	NM_014660	0.00700825	0.0205452	-1.30609
NM_014591 // KCNIP2 // Kv channel interacting protein 2 // 10q24 // 30819 /// NM	KCNIP2	NM_014591	0.00705474	0.89159	-1.00571
NM_198681 // PLEKHG5 // pleckstrin homology domain containing, family G (with Rh	PLEKHG5	NM_198681	0.00707676	0.0699634	-1.12892
NM_014265 // ADAM28 // ADAM metallopeptidase domain 28 // 8p21.2 // 10863 /// NM	ADAM28	NM_014265	0.00718853	0.0375827	1.27438
NM_001085471 // FOXN3 // forkhead box N3 // 14q31.3 // 1112 /// NM_005197 // FOX	FOXN3	NM_001085471	0.00738113	0.000687835	-1.43464
NM_015082 // FSTL4 // follistatin-like 4 // 5q31.1 // 23105 /// ENST00000265342	FSTL4	NM_015082	0.00738337	0.00832155	-2.05966
NM_001031689 // PLAA // phospholipase A2-activating protein // 9p21 // 9373 ///	PLAA	NM_001031689	0.00749273	0.0165727	-1.18515
NM_198401 // ANKRD46 // ankyrin repeat domain 46 // 8q22.2 // 157567 /// ENST000	ANKRD46	NM_198401	0.00777936	0.024862	-1.23934
NM_024311 // MFSD11 // major facilitator superfamily domain containing 11 // 17q	MFSD11	NM_024311	0.00788318	0.878827	1.01591
NM_130847 // AMOTL1 // angiomotin like 1 // 11q14.3 // 154810 /// ENST0000043306	AMOTL1	NM_130847	0.00807898	0.0414808	-1.18791
NM_024034 // GDAP1L1 // ganglioside-induced differentiation-associated protein 1	GDAP1L1	NM_024034	0.00818751	0.562512	1.0612
NM_001243 // TNFRSF8 // tumor necrosis factor receptor superfamily, member 8 //	TNFRSF8	NM_001243	0.00849283	0.107049	1.18339
NM_001085400 // RELL1 // RELT-like 1 // 4p14 // 768211 /// NM_001085399 // RELL1	RELL1	NM_001085400	0.00855976	0.0016192	1.33062
NM_000044 // AR // androgen receptor // Xq12 // 367 /// NM_001011645 // AR // an	AR	NM_000044	0.00914332	0.172848	1.11317
NM_015254 // KIF13B // kinesin family member 13B // 8p12 // 23303 /// ENST000003	KIF13B	NM_015254	0.00941348	0.495877	1.03956
NM_006426 // DPYSL4 // dihydropyrimidinase-like 4 // 10q26 // 10570 /// ENST0000	DPYSL4	NM_006426	0.00945168	0.00185508	-1.40371
NM_001130048 // DOCK9 // dedicator of cytokinesis 9 // 13q32.3 // 23348 /// NM_0	DOCK9	NM_001130048	0.00953236	7.63329e-05	-1.57906
NM_198721 // COL25A1 // collagen, type XXV, alpha 1 // 4q25 // 84570 /// NM_0325	COL25A1	NM_198721	0.00960646	0.0261186	1.19936
NM_139276 // STAT3 // signal transducer and activator of transcription 3 (acute-	STAT3	NM_139276	0.00967153	0.0181598	1.25922
NM_153810 // C10orf46 // chromosome 10 open reading frame 46 // 10q26.11 // 1433	C10orf46	NM_153810	0.00996275	0.0367098	-1.42814
NM_016816 // OAS1 // 2',5'-oligoadenylate synthetase 1, 40/46kDa // 12q24.1 // 4	OAS1	NM_016816	0.0100738	3.4852e-05	2.27467
NM_021873 // CDC25B // cell division cycle 25 homolog B (S. pombe) // 20p13 // 9	CDC25B	NM_021873	0.0101807	0.0128704	-1.13914
NM_007317 // KIF22 // kinesin family member 22 // 16p11.2 // 3835 /// ENST000001	KIF22	NM_007317	0.0104632	0.00136426	-1.32312
NR_024604 // CLCA3P // chloride channel accessory 3 (pseudogene) // 1p31-p22 //	CLCA3P	NR_024604	0.0104649	0.0737489	1.20457
NM_001174100 // PCBP4 // poly(rC) binding protein 4 // 3p21 // 57060 /// NM_0330	PCBP4	NM_001174100	0.01067	0.640905	-1.02932
NM_002616 // PER1 // period homolog 1 (Drosophila) // 17p13.1 // 5187 /// ENST00	PER1	NM_002616	0.0108706	0.0695873	-1.11233
NR_037150 // CDKN1A // cyclin-dependent kinase inhibitor 1A (p21, Cip1) // 6p21.	CDKN1A	NR_037150	0.0115317	2.12768e-06	2.68923
NM_152666 // PLD5 // phospholipase D family, member 5 // 1q43 // 200150 /// NM_0	PLD5	NM_152666	0.01159	0.0121805	1.35992
NM_001135055 // TKT // transketolase // 3p14.3 // 7086 /// NM_001064 // TKT // t	TKT	NM_001135055	0.0116898	0.806133	1.01507
NM_033262 // SLC8A3 // solute carrier family 8 (sodium/calcium exchanger), membe	SLC8A3	NM_033262	0.0117661	0.000108804	1.40332
NM_018316 // KLHL26 // kelch-like 26 (Drosophila) // 19p13.11 // 55295 /// ENST0	KLHL26	NM_018316	0.0118238	0.516639	-1.02894
NM_032582 // USP32 // ubiquitin specific peptidase 32 // 17q23.3 // 84669 /// EN	USP32	NM_032582	0.0118937	0.00381709	-1.28636
NM_017664 // ANKRD10 // ankyrin repeat domain 10 // 13q34 // 55608 /// ENST00000	ANKRD10	NM_017664	0.0123323	0.0543858	-1.1836
NM_024312 // GNPTAB // N-acetylglucosamine-1-phosphate transferase, alpha and be	GNPTAB	NM_024312	0.0124621	0.800044	1.01909
NM_057159 // LPAR1 // lysophosphatidic acid receptor 1 // 9q31.3 // 1902 /// NM_	LPAR1	NM_057159	0.0126438	0.0514659	-1.65872
NM_001012426 // FOXP4 // forkhead box P4 // 6p21.1 // 116113 /// NM_001012427 //	FOXP4	NM_001012426	0.0128556	0.000142529	-1.60028
NM_003108 // SOX11 // SRY (sex determining region Y)-box 11 // 2p25 // 6664 ///	SOX11	NM_003108	0.0130007	0.00770001	-1.42972
NM_207036 // TCF12 // transcription factor 12 // 15q21 // 6938 /// NM_207037 //	TCF12	NM_207036	0.0131595	0.000283008	-1.40039
NM_182765 // HECTD2 // HECT domain containing 2 // 10q23.32 // 143279 /// NM_173	HECTD2	NM_182765	0.0138941	0.00952199	-1.74315
NM_058237 // PPP4R4 // protein phosphatase 4, regulatory subunit 4 // 14q32.2 //	PPP4R4	NM_058237	0.0141925	0.0940664	1.13172
NM_001079872 // CUL4B // cullin 4B // Xq23 // 8450 /// NM_003588 // CUL4B // cul	CUL4B	NM_001079872	0.0142006	0.00616291	-1.45874
NM_001923 // DDB1 // damage-specific DNA binding protein 1, 127kDa // 11q12-q13	DDB1	NM_001923	0.014261	0.776835	-1.01687
NM_018182 // C17orf63 // chromosome 17 open reading frame 63 // 17q11.2 // 55731	C17orf63	NM_018182	0.0144164	0.00729176	1.18345
NM_182703 // ANKDD1A // ankyrin repeat and death domain containing 1A // 15q22.3	ANKDD1A	NM_182703	0.0146665	0.819446	-1.01028
NM_001218 // CA12 // carbonic anhydrase XII // 15q22 // 771 /// NM_206925 // CA1	CA12	NM_001218	0.0146802	0.000178026	-1.31825
NM_005586 // MDFI // MyoD family inhibitor // 6p21 // 4188 /// ENST00000230321 /	MDFI	NM_005586	0.0147827	0.000616859	-1.35756
NM_145798 // OSBPL7 // oxysterol binding protein-like 7 // 17q21 // 114881 /// E	OSBPL7	NM_145798	0.0150334	1.31426e-05	1.5018
NM_014595 // NT5C // 5', 3'-nucleotidase, cytosolic // 17q25.1 // 30833 /// ENST	NT5C	NM_014595	0.0154819	0.644659	-1.02268
NM_003118 // SPARC // secreted protein, acidic, cysteine-rich (osteonectin) // 5	SPARC	NM_003118	0.0154832	0.000125452	2.27461
NM_014926 // SLITRK3 // SLIT and NTRK-like family, member 3 // 3q26.1 // 22865 /	SLITRK3	NM_014926	0.0162169	0.00106915	1.63678
NM_001316 // CSE1L // CSE1 chromosome segregation 1-like (yeast) // 20q13 // 143	CSE1L	NM_001316	0.0165118	0.0024225	-1.40193
NM_021116 // ADCY1 // adenylate cyclase 1 (brain) // 7p13-p12 // 107 /// ENST000	ADCY1	NM_021116	0.0165412	0.0970021	-1.15427
NM_001039569 // AP1S3 // adaptor-related protein complex 1, sigma 3 subunit // 2	AP1S3	NM_001039569	0.0177256	2.54708e-06	1.67833
NM_007286 // SYNPO // synaptopodin // 5q33.1 // 11346 /// NM_001166209 // SYNPO	SYNPO	NM_007286	0.0179503	0.419043	1.03095
NM_054035 // UNC119 // unc-119 homolog (C. elegans) // 17q11.2 // 9094 /// NM_00	UNC119	NM_054035	0.0179709	0.27808	-1.06621
NM_001083961 // WDR62 // WD repeat domain 62 // 19q13.12 // 284403 /// NM_173636	WDR62	NM_001083961	0.0179761	0.00836017	-1.15592
NM_006240 // PPEF1 // protein phosphatase, EF-hand calcium binding domain 1 // X	PPEF1	NM_006240	0.0181988	0.00657691	1.35071
NM_003632 // CNTNAP1 // contactin associated protein 1 // 17q21 // 8506 /// ENST	CNTNAP1	NM_003632	0.0185773	0.000499723	1.64828
NM_002893 // RBBP7 // retinoblastoma binding protein 7 // Xp22.2 // 5931 /// NM_	RBBP7	NM_002893	0.0189175	0.000173372	-1.51235
NM_080425 // GNAS // GNAS complex locus // 20q13.3 // 2778 /// NM_001077490 // G	GNAS	NM_080425	0.0189578	0.231132	-1.05392
NM_020655 // JPH3 // junctophilin 3 // 16q24.3 // 57338 /// ENST00000284262 // J	JPH3	NM_020655	0.0195618	0.0247229	-1.17739
NM_032446 // MEGF10 // multiple EGF-like-domains 10 // 5q33 // 84466 /// ENST000	MEGF10	NM_032446	0.02003	0.106774	1.15347
NR_026800 // KIAA0125 // KIAA0125 // 14q32.33 // 9834	KIAA0125	NR_026800	0.0200315	9.78156e-05	2.52769
NM_033360 // KRAS // v-Ki-ras2 Kirsten rat sarcoma viral oncogene homolog // 12p	KRAS	NM_033360	0.0203045	0.000604197	-1.38502
NM_000905 // NPY // neuropeptide Y // 7p15.1 // 4852 /// ENST00000407573 // NPY	NPY	NM_000905	0.0203943	8.13515e-06	2.0535
NM_021165 // FAM5B // family with sequence similarity 5, member B // 1q24 // 577	FAM5B	NM_021165	0.0206872	6.49347e-06	1.75709
NM_007174 // CIT // citron (rho-interacting, serine/threonine kinase 21) // 12q2	CIT	NM_007174	0.0217111	0.000390703	-1.51737
NR_026547 // C21orf90 // chromosome 21 open reading frame 90 // 21q22.3 // 11404	C21orf90	NR_026547	0.0226173	0.000544657	-1.68567
NM_018171 // APPL2 // adaptor protein, phosphotyrosine interaction, PH domain an	APPL2	NM_018171	0.0233031	8.33493e-05	-1.48924
NM_000447 // PSEN2 // presenilin 2 (Alzheimer disease 4) // 1q31-q42 // 5664 ///	PSEN2	NM_000447	0.0234526	0.00539399	1.46447
NM_000507 // FBP1 // fructose-1,6-bisphosphatase 1 // 9q22.3 // 2203 /// NM_0011	FBP1	NM_000507	0.0235259	0.0018496	1.45096
NM_013417 // IARS // isoleucyl-tRNA synthetase // 9q21 // 3376 /// NM_002161 //	IARS	NM_013417	0.0238564	0.479256	-1.03989
NM_000297 // PKD2 // polycystic kidney disease 2 (autosomal dominant) // 4q21-q2	PKD2	NM_000297	0.0242437	0.00251813	-1.79826
NM_017734 // PALMD // palmdelphin // 1p22-p21 // 54873 /// ENST00000263174 // PA	PALMD	NM_017734	0.0248622	4.31978e-05	1.45265
NM_013432 // NFKBIL2 // nuclear factor of kappa light polypeptide gene enhancer	NFKBIL2	NM_013432	0.0249211	0.00189475	-1.09187
NM_000234 // LIG1 // ligase I, DNA, ATP-dependent // 19q13.2-q13.3 // 3978 /// E	LIG1	NM_000234	0.0250411	0.0217387	-1.16052
NM_032590 // KDM2B // lysine (K)-specific demethylase 2B // 12q24.31 // 84678 //	KDM2B	NM_032590	0.0250619	0.0102027	-1.18065
NM_003453 // ZMYM2 // zinc finger, MYM-type 2 // 13q11-q12 // 7750 /// NM_001190	ZMYM2	NM_003453	0.0252266	0.0197112	-1.17067
NM_014817 // TRIL // TLR4 interactor with leucine-rich repeats // 7p14.3 // 9865	TRIL	NM_014817	0.0255068	0.0213437	1.48137
NM_001012761 // RGMB // RGM domain family, member B // 5q15 // 285704 /// NR_033	RGMB	NM_001012761	0.0262815	0.00140762	1.40959
NM_003716 // CADPS // Ca++-dependent secretion activator // 3p14.2 // 8618 /// N	CADPS	NM_003716	0.0263434	0.00157562	1.53552
NM_174920 // SAMD14 // sterile alpha motif domain containing 14 // 17q21.33 // 2	SAMD14	NM_174920	0.0264082	4.56114e-05	-1.2877
NM_178564 // NRBP2 // nuclear receptor binding protein 2 // 8q24.3 // 340371 ///	NRBP2	NM_178564	0.0268825	1.22348e-05	1.51927
NM_024032 // C17orf53 // chromosome 17 open reading frame 53 // 17q21.31 // 7899	C17orf53	NM_024032	0.0268881	0.175099	-1.07555
NM_016573 // GMIP // GEM interacting protein // 19p13.11 // 51291 /// ENST000002	GMIP	NM_016573	0.0270362	0.0425729	-1.11143
NM_015015 // KDM4B // lysine (K)-specific demethylase 4B // 19p13.3 // 23030 ///	KDM4B	NM_015015	0.0275663	0.0141599	-1.0991
NM_172240 // POC1B // POC1 centriolar protein homolog B (Chlamydomonas) // 12q21	POC1B	NM_172240	0.0276093	0.000433073	-1.65982
NM_001042750 // STAG2 // stromal antigen 2 // Xq25 // 10735 /// NM_001042749 //	STAG2	NM_001042750	0.0296788	0.27844	-1.12393
NM_017420 // SIX4 // SIX homeobox 4 // 14q23 // 51804 /// ENST00000216513 // SIX	SIX4	NM_017420	0.0301327	0.000256886	-1.27284
NM_018957 // SH3BP1 // SH3-domain binding protein 1 // 22q13.1 // 23616 /// ENST	SH3BP1	NM_018957	0.030294	0.000662461	-1.33109
NM_001561 // TNFRSF9 // tumor necrosis factor receptor superfamily, member 9 //	TNFRSF9	NM_001561	0.0304915	0.0198302	1.954
NM_020886 // USP28 // ubiquitin specific peptidase 28 // 11q23 // 57646 /// ENST	USP28	NM_020886	0.0317482	1.30564e-05	-1.80757
NM_003918 // GYG2 // glycogenin 2 // Xp22.3 // 8908 /// NM_001079855 // GYG2 //	GYG2	NM_003918	0.0324564	0.00652912	-1.17781
NM_173587 // RCOR2 // REST corepressor 2 // 11q13.1 // 283248 /// ENST0000030145	RCOR2	NM_173587	0.0325184	9.96813e-06	-1.82136
NM_153486 // LDHD // lactate dehydrogenase D // 16q23.1 // 197257 /// NM_194436	LDHD	NM_153486	0.0326871	0.268033	1.04815
NM_001584 // MPPED2 // metallophosphoesterase domain containing 2 // 11p13 // 74	MPPED2	NM_001584	0.0346303	0.000827152	-2.55802
NM_000638 // VTN // vitronectin // 17q11 // 7448 /// ENST00000226218 // VTN // v	VTN	NM_000638	0.034844	0.000312356	1.44963
NM_005539 // INPP5A // inositol polyphosphate-5-phosphatase, 40kDa // 10q26.3 //	INPP5A	NM_005539	0.035121	1.54423e-09	2.0441
NM_020925 // CACHD1 // cache domain containing 1 // 1p31.3 // 57685 /// ENST0000	CACHD1	NM_020925	0.035182	8.02948e-06	-1.85772
NM_139057 // ADAMTS17 // ADAM metallopeptidase with thrombospondin type 1 motif,	ADAMTS17	NM_139057	0.0357687	0.740871	1.01696
NM_006640 // SEPT9 // septin 9 // 17q25 // 10801 /// NM_001113493 // SEPT9 // se	2009-09-01	NM_006640	0.0357831	0.0032513	-1.14453
NM_032871 // RELT // RELT tumor necrosis factor receptor // 11q13.4 // 84957 ///	RELT	NM_032871	0.0358878	0.0945712	-1.10698
NM_002475 // MYL6B // myosin, light chain 6B, alkali, smooth muscle and non-musc	MYL6B	NM_002475	0.035974	0.00539128	-1.32875
NM_014662 // DEPDC5 // DEP domain containing 5 // 22q12.3 // 9681 /// NM_0011360	DEPDC5	NM_014662	0.0365135	0.00413111	-1.163
NM_015191 // SIK2 // salt-inducible kinase 2 // 11q23.1 // 23235 /// ENST0000030	SIK2	NM_015191	0.0365551	3.36187e-07	-1.88017
NM_033084 // FANCD2 // Fanconi anemia, complementation group D2 // 3p26 // 2177	FANCD2	NM_033084	0.036562	0.00293318	-1.43033
NM_022497 // MRPS25 // mitochondrial ribosomal protein S25 // 3p25 // 64432 ///	MRPS25	NM_022497	0.0369454	0.0900687	1.13141
NM_012272 // PRPF40B // PRP40 pre-mRNA processing factor 40 homolog B (S. cerevi	PRPF40B	NM_012272	0.0376611	0.0154153	-1.14654
NM_020448 // NIPAL3 // NIPA-like domain containing 3 // 1p36.12-p35.1 // 57185 /	NIPAL3	NM_020448	0.0380979	2.13701e-05	1.42191
NM_001045 // SLC6A4 // solute carrier family 6 (neurotransmitter transporter, se	SLC6A4	NM_001045	0.0381333	0.763207	1.01277
NM_153487 // MDGA1 // MAM domain containing glycosylphosphatidylinositol anchor	MDGA1	NM_153487	0.0385281	0.0354802	1.17985
NM_018490 // LGR4 // leucine-rich repeat-containing G protein-coupled receptor 4	LGR4	NM_018490	0.0385849	0.00555797	-1.14392
NM_021138 // TRAF2 // TNF receptor-associated factor 2 // 9q34 // 7186 /// ENST0	TRAF2	NM_021138	0.0392138	0.178975	-1.04834
NM_197966 // BID // BH3 interacting domain death agonist // 22q11.1 // 637 /// N	BID	NM_197966	0.0410478	0.245117	-1.09211
NM_001130823 // DNMT1 // DNA (cytosine-5-)-methyltransferase 1 // 19p13.2 // 178	DNMT1	NM_001130823	0.0413763	0.00108074	-1.30186
NM_024745 // SHCBP1 // SHC SH2-domain binding protein 1 // 16q11.2 // 79801 ///	SHCBP1	NM_024745	0.0418105	0.012321	-1.75198
NM_033632 // FBXW7 // F-box and WD repeat domain containing 7 // 4q31.3 // 55294	FBXW7	NM_033632	0.0423154	0.00194358	-1.3459
NM_002430 // MN1 // meningioma (disrupted in balanced translocation) 1 // 22q11|	MN1	NM_002430	0.0428895	0.246913	-1.06627
NM_030810 // TXNDC5 // thioredoxin domain containing 5 (endoplasmic reticulum) /	TXNDC5	NM_030810	0.0430703	0.168135	-1.12728
NM_006283 // TACC1 // transforming, acidic coiled-coil containing protein 1 // 8	TACC1	NM_006283	0.0430941	0.00268927	-1.30059
NM_020921 // NIN // ninein (GSK3B interacting protein) // 14q22.1 // 51199 /// N	NIN	NM_020921	0.0433806	0.00360276	-1.26649
NM_001017372 // SLC27A6 // solute carrier family 27 (fatty acid transporter), me	SLC27A6	NM_001017372	0.0444341	3.69003e-05	1.69993
NM_002461 // MVD // mevalonate (diphospho) decarboxylase // 16q24.3 // 4597 ///	MVD	NM_002461	0.0452621	0.491344	1.04795
NM_002451 // MTAP // methylthioadenosine phosphorylase // 9p21 // 4507 /// NR_00	MTAP	NM_002451	0.0460593	0.0809355	-1.23625
NM_032854 // CORO6 // coronin 6 // 17q11.2 // 84940 /// ENST00000345068 // CORO6	CORO6	NM_032854	0.046323	0.0287365	-1.14978
NM_001033 // RRM1 // ribonucleotide reductase M1 // 11p15.5 // 6240 /// ENST0000	RRM1	NM_001033	0.046524	0.00618663	-1.53377
NM_003245 // TGM3 // transglutaminase 3 (E polypeptide, protein-glutamine-gamma-	TGM3	NM_003245	0.0470734	0.320071	1.08737
NM_024688 // C10orf68 // chromosome 10 open reading frame 68 // 10p11.22 // 7974	C10orf68	NM_024688	0.0473073	0.964683	-1.00318
NM_001453 // FOXC1 // forkhead box C1 // 6p25 // 2296 /// ENST00000380874 // FOX	FOXC1	NM_001453	0.048412	0.697387	-1.04516
NM_000702 // ATP1A2 // ATPase, Na+/K+ transporting, alpha 2 polypeptide // 1q21-	ATP1A2	NM_000702	0.0498854	0.0470129	1.11977
NM_017958 // PLEKHB2 // pleckstrin homology domain containing, family B (evectin	PLEKHB2	NM_017958	0.0499541	0.195188	1.09005

## Sheet: exon-level AS ANOVA (566)
Gene Symbol	Probeset ID	p-value(TYPE)	Fold-Change(E1 KD vs. KD)	p-value(TYPE)	Fold-Change(E1 KD vs. KD)
EFHA1	3504794	0.00108152	-3.80149	0.086804	-1.64165
MAMLD1	3994752	0.000172216	-2.97301	0.41191	-1.0676
TTC39B	3199695	0.000229182	-2.76412	0.171756	-1.0959
WNK1	3400127	1.05997e-05	-2.74312	0.114753	-1.44579
ENAH	2458376	0.000823302	-2.68786	0.0548186	-1.34674
CHCHD5	2500878	4.82039e-05	-2.67775	0.0933577	-1.18336
ATP11C	4024164	0.000683336	-2.67419	0.178278	-1.15812
GAD1	2515021	0.000183181	-2.66103	0.250311	-1.07087
CCDC68	3808749	0.000206371	-2.57615	0.473115	-1.04983
RTN4	2553630	0.000909061	-2.45724	0.914633	1.00824
G3BP2	2773765	0.000733808	-2.43044	0.164223	-1.26164
FBXO36	2531135	0.000561107	-2.35746	0.0812595	-1.2048
CMTM4	3695161	0.000483045	-2.28145	0.283334	-1.15081
FZD4	3385518	0.000604606	-2.26479	0.311951	-1.08133
PLXND1	2694864	0.00065713	-2.23386	0.535128	-1.02997
KCNIP2	3304096	0.000782108	-2.21448	0.947155	-1.00261
COL27A1	3185987	7.89435e-06	-2.20656	0.426945	1.05626
SEMA6B	3846887	2.80869e-06	-2.17715	0.643226	1.02692
LUC7L	3674992	0.000668888	-2.14717	0.0696468	-1.25395
LRRFIP1	2534476	0.00099662	-2.13839	0.576337	1.07379
KIF24	3203937	0.000525529	-2.07635	0.297495	-1.05165
GABBR1	2947928	0.000522441	-2.07251	0.155329	-1.11476
MAP2	2525534	0.000244318	-2.05919	0.356916	-1.06999
CASP8AP2	2916983	0.000590334	-2.02865	0.0515133	-1.2446
GALM	2477959	0.000586572	-2.01582	0.0903516	-1.29565
LTBP3	3335309	0.000688902	-2.00659	0.209622	1.10078
COL16A1	2404672	5.61365e-07	-1.98761	0.747459	1.01918
AUTS2	3006703	0.000569317	-1.96511	0.137702	-1.23053
STXBP1	3189965	0.000969681	-1.95619	0.0908773	-1.05642
SVIL	3283067	0.000838302	-1.92368	0.980997	1.00057
CSPP1	3101951	0.000332991	-1.92159	0.0994752	-1.16978
ALG13	3987529	0.00114359	-1.9197	0.222219	1.14567
IPO9	2374911	0.000774909	-1.90326	0.125914	-1.21786
TREH	3393909	0.000686758	-1.89516	0.690849	1.02079
ZFP37	3221298	0.000393066	-1.87905	0.086854	-1.12756
RECQL5	3770871	6.80573e-05	-1.87013	0.0679279	-1.0469
SLC12A7	2845744	0.000364802	-1.86779	0.0547416	-1.11076
ZNF160	3870087	0.000292379	-1.84099	0.064342	-1.21351
PRMT7	3666208	0.000953267	-1.8272	0.0567187	-1.11784
LMBR1	3081647	0.000521744	-1.82452	0.128938	-1.60184
C10orf47	3235325	0.000178526	-1.82445	0.520661	-1.03554
TAF5L	2459977	0.000108352	-1.82266	0.627673	-1.04014
C16orf48	3695821	2.18425e-05	-1.80908	0.0835858	-1.10283
SUN2	3960837	0.000534532	-1.79455	0.0678551	-1.12411
PARD6B	3888845	0.000605782	-1.78258	0.457043	-1.06245
CLIP1	3475656	0.00110613	-1.77576	0.0705371	-1.21408
PLD2	3707234	0.000969382	-1.77441	0.240265	-1.06237
OGFOD2	3435658	5.63509e-05	-1.76805	0.544896	-1.03087
C4orf29	2743032	0.00108114	-1.75441	0.0732317	-1.25264
ZMYND10	2675252	0.000426577	-1.7444	0.417578	1.04062
SLC6A15	3464293	0.000900606	-1.73562	0.0968317	-1.10078
C9orf140	3230763	0.000866139	-1.73179	0.110015	-1.11999
CACNB4	2581353	0.000209808	-1.73054	0.0629046	-1.17584
CTBP2	3311519	0.000591118	-1.72355	0.550863	1.01585
PMFBP1	3698120	0.00101749	-1.72343	0.159569	-1.14501
ZNF394	3063353	0.00095177	-1.72315	0.202438	1.08495
MEF2B	3855556	0.000115276	-1.71636	0.146343	1.0923
MAP3K8	3240995	0.000346382	-1.71142	0.115838	1.10127
MTMR11	2434195	0.000280952	-1.7097	0.274214	-1.06145
USP34	2555342	0.000294106	-1.70243	0.0934281	-1.13484
GTDC1	2579452	0.000116847	-1.69392	0.140801	-1.18765
RNF38	3205199	0.00116587	-1.67733	0.0612439	-1.27132
DNASE1L1	4027306	0.000238602	-1.67357	0.412606	1.04383
ZFYVE26	3569465	0.000568008	-1.67164	0.441368	-1.08859
SRPK3	3995970	0.000992133	-1.66818	0.648965	1.01455
LAMA1	3797683	0.000179761	-1.66786	0.0534639	-1.16587
SMG7	2371299	0.000566194	-1.65936	0.94295	1.00693
ANKS6	3217366	0.000403402	-1.64399	0.279934	1.06667
REEP3	3249031	0.000980806	-1.64249	0.0580687	-1.66173
CDKN2D	3850447	0.000724381	-1.63355	0.107523	-1.10219
MAP2K1	3598664	0.00074124	-1.63338	0.218972	-1.09158
ANKDD1A	3598239	0.000113455	-1.62583	0.819443	-1.01028
PRRX2	3191132	9.69582e-05	-1.62503	0.0524208	-1.12695
OGT	3981144	9.35161e-05	-1.62452	0.380711	-1.06298
MPRIP	3712463	2.66024e-05	-1.62421	0.0544468	-1.18399
MTHFS	3635132	0.000540317	-1.62225	0.0662229	-1.21541
GAS2L3	3428284	0.000562447	-1.61979	0.0710412	-1.39317
IGF2R	2934361	0.000957151	-1.61861	0.0678202	-1.28692
C9orf82	3202165	0.00104592	-1.6161	0.0834532	-1.358
FAM149B1	3251680	0.00110047	-1.61474	0.19899	-1.10277
CD97	3822706	0.000575449	-1.61275	0.0583041	-1.09537
PIK3R1	2813145	0.000108715	-1.612	0.0909379	-1.18777
SETD2	2672544	0.0011025	-1.60734	0.120289	-1.17645
PAQR5	3599799	0.000174892	-1.5948	0.369476	-1.09618
UNC119	3750737	0.000935556	-1.58865	0.278099	-1.06621
DAAM2	2906364	0.000651625	-1.58717	0.694113	1.01444
DECR2	3642856	0.00071872	-1.58661	0.0908525	-1.12185
CNNM1	3260307	0.000424802	-1.5862	0.0754734	-1.24525
NAALAD2	3344184	0.000326595	-1.58502	0.334399	-1.0997
PTCD3	2491985	0.000537367	-1.5786	0.14603	-1.16543
MYADM	3841084	0.000768869	-1.57036	0.874029	1.01262
AFAP1	2759600	0.000618305	-1.56546	0.108078	1.09936
PTPRG	2626971	0.00113019	-1.5626	0.191669	-1.27662
STMN1	2402450	0.00056419	-1.56027	0.147574	-1.12232
SLC16A3	3738651	6.19387e-05	-1.55443	0.231205	-1.0994
SGPP2	2529461	0.000974117	-1.55443	0.201106	-1.04692
PTPRD	3198375	0.00107978	-1.54903	0.052868	-1.1107
PPP2R3A	2643954	0.00110286	-1.54391	0.114744	-1.10386
EED	3343211	0.000214862	-1.54314	0.342117	-1.07312
POLM	3048382	0.00111566	-1.541	0.466163	1.02541
C13orf38	3509717	0.000188051	-1.53736	0.0557111	-1.21922
AGAP2	3458767	0.000584922	-1.5356	0.0524426	-1.21486
WNT5B	3400615	0.000717016	-1.53118	0.718623	-1.01668
RTEL1	3893578	0.000255959	-1.5308	0.543306	-1.02388
ZNF718	2713849	0.00112179	-1.52961	0.0693146	-1.0734
ASB16	3722811	7.98625e-05	-1.5294	0.1456	-1.08776
ASH1L	2437487	4.36643e-05	-1.52594	0.0623908	-1.23738
SPHK2	3837919	0.000804866	-1.52307	0.0755233	-1.077
SPAG16	2526451	0.000778129	-1.51989	0.184871	-1.08908
PRRG1	3973723	0.000900901	-1.51627	0.234728	-1.05855
DDX23	3453343	0.000161302	-1.51454	0.107288	-1.0891
BGN	3995642	0.000305893	-1.5142	0.736815	1.03344
UBR5	3147372	0.000505357	-1.50826	0.143045	-1.11748
ACSL3	2529594	0.000903706	-1.50533	0.0916012	-1.25902
MYO9B	3824041	0.00100287	-1.50144	0.0606126	-1.11072
SORL1	3353047	0.00104017	-1.49677	0.451802	-1.06223
EP400NL	3438819	0.000168848	-1.49659	0.883843	-1.00538
PPIP5K2	2822455	9.37968e-05	-1.48766	0.171377	-1.29037
IGDCC3	3629616	0.000693712	-1.48399	0.433578	1.04278
AGAP3	3031911	0.000821224	-1.48325	0.468732	1.02312
MLPH	2534301	6.92972e-05	-1.48256	0.136493	1.16889
MLL4	3830764	0.000234715	-1.48111	0.62254	1.0261
ZNF214	3361250	0.000384402	-1.48109	0.40758	-1.06678
LPHN1	3852610	0.000374773	-1.47832	0.626945	1.07468
WDR90	3643147	5.89936e-05	-1.47828	0.868831	1.0067
SLC25A14	3990778	0.000864078	-1.47743	0.0608808	-1.23172
FAM53B	3311331	0.000234484	-1.46311	0.0576239	-1.10274
TKT	2676681	0.000335404	-1.46296	0.806106	1.01507
WHSC1	2715149	0.0011163	-1.46216	0.102962	-1.13477
	4039781	0.000905976	-1.45744	0.999878	1.00001
NSUN7	2724883	0.000319646	-1.44615	0.753673	-1.01478
ALKBH8	3389908	0.000734841	-1.43896	0.245634	-1.07366
CAMKK2	3474900	0.000294744	-1.43749	0.925039	1.00617
PCSK4	3845231	0.000503459	-1.43508	0.0866131	1.0799
C2orf48	2469303	0.000188219	-1.43256	0.31147	-1.098
SERPIND1	3937750	0.000631242	-1.43105	0.939016	-1.00355
FAHD1	3676214	0.000474882	-1.4309	0.340142	1.09613
AFAP1L1	2834979	0.000306446	-1.43043	0.524991	-1.04107
HPS1	3302849	0.000945041	-1.42643	0.800503	1.01506
BCL2L12	3838807	0.000632387	-1.42509	0.0829166	-1.09099
TRPV3	3741445	0.000601554	-1.42141	0.425062	1.06404
PMEPA1	3911231	0.00102025	-1.41712	0.0887225	-1.07314
KCNH5	3567934	0.000660713	-1.40999	0.17711	1.09181
SMOX	3874644	4.59419e-05	-1.40968	0.118868	-1.10637
NR4A1	3415248	0.000698239	-1.40275	0.107705	-1.08524
JUND	3854880	0.000773239	-1.40045	0.051404	-1.33571
TRIM29	3394670	9.07161e-06	-1.39609	0.843998	-1.00667
SCAMP4	3816139	0.000948493	-1.39453	0.304993	-1.18172
FGFR4	2842922	8.15813e-05	-1.38421	0.0662035	-1.08669
SPHK1	3735498	0.000819776	-1.36877	0.868659	-1.01316
DIP2C	3273270	0.000213106	-1.36816	0.166031	-1.09045
MBTPS2	3971338	0.000922453	-1.35714	0.125913	-1.12019
KIF9	2672650	0.000997376	-1.35495	0.518348	1.02908
C11orf9	3333214	1.38901e-05	-1.35388	0.339232	-1.05644
FZD2	3723012	0.000983463	-1.35334	0.158563	-1.08794
P4HTM	2621900	0.000453448	-1.35243	0.0515431	1.14205
KCNG2	3795406	0.000374409	-1.35172	0.33262	1.056
SORBS2	2797093	0.000501012	-1.34739	0.684975	1.03744
CHKB-CPT1B	3966112	0.00110024	-1.3469	0.637357	1.02508
C15orf39	3602150	2.6386e-05	-1.33347	0.0526298	-1.15119
ANKK1	3349549	0.000260206	-1.33087	0.772424	1.01099
CDAN1	3620770	0.000240464	-1.32962	0.336201	1.01905
GPR153	2394616	0.000849119	-1.32921	0.0777505	-1.13935
C1orf35	2459433	1.77018e-05	-1.32899	0.0933356	-1.10077
HSD11B2	3665510	0.000449763	-1.31657	0.145321	-1.071
PLAC4	3932922	0.000361964	-1.31282	0.13361	1.08407
TCERG1	2834102	0.000259754	-1.31239	0.0778085	-1.28265
PDS5A	2766684	0.000246849	-1.30696	0.0768722	-1.23917
PKLR	2437374	0.000374666	-1.30334	0.218425	1.06751
ALPK3	3605934	0.00111814	-1.29956	0.154133	1.10804
FMNL2	2510811	0.00103392	-1.2973	0.0649859	-1.28343
GNAL	3779294	0.000555549	-1.28376	0.256427	1.04909
RBPJL	3886816	0.000721243	-1.28338	0.065928	1.14345
NRCAM	3067513	0.000864457	-1.2814	0.0915359	-1.15795
RETN	3819086	0.000258314	-1.28132	0.235441	1.11083
TUBB2C	4050503	0.00042138	-1.27781	0.469075	1.05019
GTF2H4	2902018	0.000875245	-1.27428	0.0996269	-1.11753
GPS1	3738509	0.000659766	-1.26443	0.183956	-1.09139
HMGA1	2904049	0.00076072	-1.26026	0.550683	-1.03696
OCRL	3990378	0.000710336	-1.25575	0.0885504	-1.20402
HNRNPK	3212298	0.000776077	-1.25537	0.613794	-1.02978
PRICKLE2	2679921	0.00113535	-1.24844	0.374607	1.06686
BPIL3	3882226	0.00106426	-1.24822	0.262442	1.06052
ANKS3	3678294	0.000487024	-1.24442	0.0851158	-1.06752
UBE4B	2319569	0.000858991	-1.24306	0.114508	-1.19952
GLB1L3	3357347	0.000516755	-1.24249	0.1024	1.10536
USP48	2400781	0.000454123	-1.23359	0.153405	-1.14019
CDC123	3235473	0.00108899	-1.23202	0.0592782	-1.10439
ZNF333	3822890	0.000877389	-1.22805	0.207803	1.0842
TMEM121	3554912	3.15317e-05	-1.22599	0.5866	-1.03715
BAZ1B	3056091	0.000621311	-1.22019	0.0595688	-1.16247
FDPS	2360861	0.000383285	-1.21755	0.119963	-1.11773
AOX1	2522250	4.5117e-05	-1.21234	0.289106	1.08825
D4S234E	2716494	0.000649334	-1.2088	0.0605049	-1.16497
HFM1	2422631	0.000300528	-1.19511	0.465108	1.04895
LASS6	2514123	0.000574207	-1.19072	0.182999	-1.13694
PLA2G4F	3620441	0.000716061	-1.18869	0.218435	1.05949
ADD1	2715648	2.56847e-05	-1.18718	0.470454	-1.04614
CLEC4D	3403778	0.000556395	-1.18479	0.79932	-1.01242
KDM4C	3161648	0.00051047	-1.17928	0.312553	-1.07555
FOXK2	3739040	0.0010751	-1.17795	0.086103	-1.24763
HIST1H3E	2899236	0.00100013	-1.17746	0.0709175	1.2144
ESRP1	3107563	0.00095945	-1.17148	0.44888	1.05603
USP24	2413974	0.000161826	-1.16819	0.24321	-1.09449
TCEA3	2401368	0.000646026	-1.16538	0.666675	1.02251
SH2D2A	2438588	0.000889999	-1.16521	0.137203	1.18297
MFAP2	2398722	0.000818928	-1.165	0.123036	-1.12341
GPR133	3438087	0.000904702	-1.15155	0.163628	1.12636
ALDOA	3655944	3.05067e-05	-1.13717	0.498179	1.01917
MAP2K5	3599197	0.000228864	-1.135	0.094147	-1.14075
OR51I2	3318351	0.000932525	-1.12845	0.819431	1.0133
KIR3DX1	3841530	0.000488696	-1.12775	0.518714	1.04325
MLST8	3644605	0.000797539	-1.12647	0.932389	1.00281
FAM169B	3641168	0.000837024	-1.12061	0.169444	1.09805
TUBG1	3721939	0.000142475	-1.11723	0.0928805	-1.11637
NEB	2581242	0.000528828	-1.10528	0.178013	1.1056
PPP2R1A	3840078	0.000184497	1.11234	0.780865	1.01143
2002-09-01	2536361	0.000883093	1.12304	0.10646	1.05246
QKI	2935521	0.000747901	1.14184	0.119791	-1.15729
TMED4	3048787	0.000380205	1.14426	0.186963	1.10067
KDELR1	3867099	0.000259685	1.15143	0.581702	1.03809
CLEC12B	3404551	0.00111298	1.15161	0.0961866	1.13304
OR52K1	3318139	0.000176398	1.16338	0.0569189	1.19308
ABCC2	3260469	0.000802944	1.16409	0.286516	1.07009
SDHA	2798543	0.000703387	1.16724	0.187503	1.11621
UBP1	2668408	0.00116923	1.17159	0.146389	1.1577
DMP1	2735128	0.000375289	1.17296	0.310149	1.08818
TEX2	3766722	6.41587e-05	1.17393	0.21703	1.07549
SGCB	2768987	0.00114186	1.1764	0.0592693	1.19042
DCTN5	3653049	0.000873932	1.18166	0.90778	1.00669
TJP1	3615614	0.00049115	1.18236	0.38503	1.05423
TLK1	2586690	0.000669894	1.18349	0.606374	-1.04183
SSR3	2702156	0.00114189	1.18691	0.106572	1.25093
HOXB7	3761431	0.00113076	1.18802	0.328576	1.07043
SYT4	3805618	0.000878128	1.18877	0.0814928	1.0974
RAB7A	2641285	0.000730303	1.1919	0.704645	1.03735
TFB2M	2465197	0.00108855	1.19302	0.439709	1.05065
HSD17B4	2825752	0.00015608	1.19527	0.0711491	1.18154
ZNF623	3119748	0.000543617	1.19778	0.524247	1.05244
PKHD1	2957007	0.000910514	1.19882	0.0920105	1.12037
GATA4	3086159	8.58502e-05	1.20208	0.626921	1.0337
GOSR1	3716492	0.000511208	1.20415	0.141377	1.07246
KCTD2	3734623	0.000260753	1.20909	0.721044	-1.02229
SOD1	3917894	0.000443073	1.21027	0.925766	1.00769
ABHD2	3607472	0.000594872	1.21123	0.458112	1.05454
NUDT3	2951132	0.000756573	1.21142	0.0647882	1.17204
FAM101A	3436340	0.000508867	1.21192	0.116508	1.12452
CLEC17A	3822861	0.000270887	1.21298	0.561845	1.02886
SLC30A6	2476122	0.00077801	1.216	0.893604	1.01123
ADCY6	3453279	0.000838732	1.21657	0.0640334	1.08662
LHX4	2370038	0.00082103	1.218	0.19724	1.07348
ARL8B	2608786	0.00109176	1.22252	0.923635	1.00511
SDHB	2398798	0.000959195	1.22325	0.816794	1.01834
COL4A4	2602163	0.000998458	1.22344	0.129942	1.10963
ALAS1	2623545	6.50733e-05	1.22357	0.116654	1.11307
CTNNB1	2618981	4.70801e-05	1.22377	0.102525	1.15587
EXOC6	3258303	0.000177806	1.22495	0.0970776	-1.18919
CCDC8	3865982	0.000932789	1.22628	0.237223	1.1018
LANCL3	3973770	0.000512993	1.23025	0.146471	1.09785
POLR2L	3358499	0.000130079	1.23126	0.058279	1.10425
VPS39	3620491	5.6973e-05	1.23201	0.107676	1.09723
DCTN1	2559995	0.000770046	1.23243	0.0767056	1.15568
ABI2	2523734	0.000275114	1.2334	0.620124	1.03096
GNPAT	2385214	0.000458653	1.241	0.485802	1.07875
NPR3	2805647	0.00059613	1.24131	0.139334	1.12318
MTCH2	3372372	0.000273427	1.24213	0.583284	1.0417
SLC35E1	3854010	0.000829496	1.24588	0.108926	1.10088
UBR3	2514694	0.000573871	1.24637	0.0919943	1.16779
CACNA1E	2370545	0.000742786	1.24805	0.117608	1.13416
GNAI3	2350853	8.78206e-05	1.2487	0.142611	1.14265
CHST11	3429570	0.000467014	1.24925	0.165017	1.07528
NAALADL2	2653220	0.000189704	1.25001	0.0515563	1.15594
CNOT4	3074414	0.000678138	1.25123	0.201907	1.12478
TOR3A	2369507	0.000364426	1.25199	0.192258	1.10951
ELAVL4	2335742	0.000869417	1.25415	0.0710582	1.16875
ANKFY1	3742008	0.000548193	1.25423	0.13891	1.10253
PLXNB1	2673217	0.000200749	1.25789	0.0511137	1.09039
NMT1	3723304	3.20432e-05	1.25888	0.47084	-1.03609
C19orf21	3815150	0.000263834	1.26035	0.0559548	1.19966
NDRG3	3904538	0.00116217	1.26404	0.146207	1.1179
TAF9	2860685	0.000228983	1.26716	0.985867	1.00186
RBCK1	3873192	0.000191373	1.26746	0.274021	1.03221
APC2	3815930	0.000531831	1.26767	0.63284	-1.01668
TMED2	3435863	8.41498e-06	1.26966	0.168598	1.09142
CNBP	2694658	0.00092791	1.27029	0.0929282	1.13298
ARIH1	3600810	0.000188684	1.27179	0.405286	1.03145
C11orf58	3322050	0.00036067	1.27693	0.111807	1.11407
POLR2B	2728470	0.00116695	1.27706	0.508352	1.05587
CHIC2	2769566	0.000176701	1.27873	0.717136	1.04591
CCDC88B	3334536	0.0009108	1.27905	0.0664282	1.08754
RPL27A	3319615	0.000160489	1.28132	0.405893	-1.10566
GNPTAB	3468131	0.000325759	1.28194	0.800052	1.01908
ZFR	2852381	4.27524e-05	1.28215	0.0581308	1.17187
CREB3	3168114	0.000261462	1.28221	0.316277	1.05141
C1orf107	2378208	0.00114284	1.28731	0.484325	1.05293
LYPD5	3864697	0.00102797	1.28856	0.167776	1.16126
CYTH1	3772543	0.000340419	1.28892	0.111508	1.11221
CYP2E1	3272997	0.000388589	1.28937	0.0907024	1.17752
ABCB10	2459964	0.000934975	1.29085	0.891182	1.01677
DAG1	2622137	0.000382176	1.29098	0.0658159	1.11465
PCGF5	3257693	0.000446064	1.29219	0.517123	1.10351
GALR3	3945046	0.000898698	1.29308	0.179215	1.12921
CSTF2T	3289648	0.000117174	1.29351	0.394286	1.08263
MZF1	3873024	0.000680064	1.29371	0.0541002	1.12157
PRMT5	3556943	0.00041783	1.2938	0.306031	1.05399
C1orf25	2448016	0.000605225	1.29495	0.0658083	1.20296
SMURF1	3063116	0.000545946	1.29553	0.312351	1.08527
MARS	3418176	3.37351e-05	1.29636	0.729843	-1.01509
CLPTM1L	2845902	0.000257855	1.29637	0.61214	1.02522
PWP1	3430571	0.000242658	1.29671	0.0715854	1.18024
CDK17	3466861	1.65647e-05	1.29687	0.508606	-1.05887
ANXA10	2751013	0.000989584	1.29727	0.214507	1.08296
C3orf23	2620027	9.51237e-05	1.2975	0.688941	1.05913
LTBP4	3833655	0.000373221	1.29938	0.586478	1.03366
RAB1A	2556682	0.00104887	1.30302	0.0784124	1.23879
RPUSD4	3396901	0.00100789	1.30336	0.884692	1.00886
MAN1A2	2353945	0.000262686	1.30452	0.0594919	1.26383
HSD17B11	2777100	0.000818655	1.30532	0.0816773	1.2487
HYOU1	3394162	0.000331054	1.30626	0.146277	1.12226
TRPM8	2533245	0.00113514	1.30708	0.113198	1.11861
LRP2	2586108	0.000802141	1.30816	0.146757	1.11011
YIF1B	3861309	0.000686776	1.3101	0.0585429	1.13175
CRYZ	2418468	0.00038734	1.31102	0.367736	1.1114
NDUFS1	2596225	0.000539733	1.31223	0.351168	1.10402
SNRK	2619713	2.2025e-05	1.31348	0.350958	1.07334
PDHB	2678372	0.000486844	1.31452	0.317168	1.11709
MOSC1	2381315	0.000269822	1.31489	0.100966	1.18398
CLTB	2888319	0.000146215	1.31541	0.0538872	1.16859
TMEM104	3734491	0.000903485	1.31561	0.0607427	1.13769
DDX1	2470659	0.00109102	1.31716	0.429729	1.06387
PPM1B	2479670	0.000667754	1.31721	0.813345	-1.01871
PEF1	2404527	0.000325354	1.31839	0.182138	1.07127
ZNF673	3975791	0.000905489	1.31888	0.144573	1.09448
FGFR1	3132081	0.000653462	1.32047	0.619325	1.01962
CNIH3	2382564	0.00106395	1.32062	0.611417	1.03173
TSC2	3644432	0.0010802	1.32124	0.497656	1.05043
MAT2A	2491646	0.000892669	1.32125	0.0574708	1.16305
BANK1	2737664	0.000394283	1.32228	0.0838335	1.16244
ARF4	2678091	0.0011047	1.32257	0.111348	1.15217
SLC25A46	2823754	2.9225e-05	1.32411	0.0737955	1.16645
ZDHHC16	3259846	0.00035565	1.32805	0.134411	1.14878
GIGYF2	2532614	0.000330423	1.32992	0.482451	1.07795
ATP10B	2884762	0.000500152	1.33186	0.121611	1.12305
QTRTD1	2636749	8.53626e-05	1.33217	0.0513762	1.17266
DNAJC10	2518606	0.000257142	1.33495	0.167476	1.19324
ADAMTS10	3849134	0.000752759	1.33674	0.155379	1.07689
GUSB	3053711	0.000144458	1.33723	0.0609355	1.2527
SLC38A10	3773768	0.000232031	1.33878	0.0686428	1.10062
PROM2	2493950	0.000871013	1.33895	0.059937	1.16693
LPIN1	2469944	0.000642318	1.33912	0.730433	1.03875
UBE2D3	2780033	3.26983e-05	1.34199	0.607683	-1.03868
NT5C2	3304629	0.000150059	1.34474	0.211016	1.09196
ZNF672	2390502	0.000576942	1.3463	0.115126	-1.09787
DNAH5	2849072	0.000299927	1.34643	0.166659	1.10014
SLC38A4	3452448	0.000114503	1.35482	0.260923	1.11025
COL20A1	3893361	0.00111623	1.35705	0.273497	1.08681
RAB3GAP2	2456887	0.000450791	1.35824	0.16248	1.12718
GLS	2520326	0.000873994	1.36006	0.103493	1.13092
UTP14A	3990590	0.000265274	1.36105	0.295678	1.16286
ZSCAN30	3803912	0.000162223	1.36316	0.757711	1.01464
RASSF1	2675212	0.000509343	1.36351	0.0898345	1.14707
HKDC1	3250242	0.00024923	1.36357	0.097732	1.11578
POLG	3638351	0.000308801	1.36524	0.0617904	1.04818
C1orf103	2427696	3.40169e-05	1.36851	0.547998	1.10989
MFAP3	2836461	0.00045564	1.36866	0.181559	1.14612
ABCC13	3914787	0.000664716	1.37088	0.172649	1.08502
USF1	2440525	0.000456412	1.3711	0.153681	1.15819
CARD11	3036021	0.000487592	1.37125	0.202124	1.07211
LYRM4	2939895	0.000785325	1.37418	0.912771	-1.01663
AKAP9	3012438	0.00065845	1.37497	0.709596	1.02865
SLC25A23	3847889	0.000264336	1.37582	0.0924392	1.13217
SCAMP2	3633172	8.38996e-05	1.37661	0.108042	1.13245
PCMTD2	3894054	0.000608937	1.37726	0.137783	1.11751
ADCK3	2383422	0.000690409	1.38043	0.500344	1.04407
ARHGAP1	3371696	0.00117562	1.38223	0.111869	1.18588
LEPRE1	2409015	0.000245381	1.38264	0.120424	1.10058
PTDSS1	3108108	0.00054649	1.38368	0.162995	1.16723
C3orf10	2610322	0.000330162	1.38387	0.0981085	1.25531
BRF1	3581539	0.00106592	1.38485	0.128352	1.06407
NRSN2	3873137	0.0010277	1.38656	0.0962685	1.1652
BRD2	2903367	0.000341361	1.38734	0.0865085	1.18288
ABCG4	3351996	0.000408371	1.38946	0.0733245	1.26177
CARD14	3737198	0.00106418	1.39041	0.13967	1.06838
C17orf55	3773807	0.00109576	1.39186	0.991093	1.00072
BEST3	3461505	0.000586083	1.39236	0.0675664	1.11288
SLC1A5	3836948	0.000758472	1.39342	0.4169	1.05815
PLEKHB2	2505979	0.000481848	1.39422	0.195184	1.09005
MAST2	2334524	0.00035078	1.39635	0.611641	-1.0378
MICALL1	3945120	0.000356544	1.39684	0.767525	1.01473
ST7	3020583	0.000752624	1.39826	0.104623	1.08929
KLHDC10	3023759	0.000101678	1.39872	0.801853	1.0393
NSUN4	2334718	0.000483452	1.39914	0.0782272	1.17873
CD46	2377503	0.000251261	1.4078	0.0509318	1.19379
XRN1	2698806	0.000668014	1.41027	0.0706405	1.15513
OSBP	3374734	0.000966091	1.41096	0.233082	1.05376
ADAL	3591376	0.000546289	1.4114	0.864204	1.02029
ABCA1	3218640	6.07028e-05	1.4128	0.0784733	1.08922
EPHB6	3028872	0.000836214	1.41379	0.136261	1.15781
MLX	3721888	0.000366818	1.41727	0.821004	-1.01308
FCGR3A	2440956	0.000909524	1.42214	0.0824191	1.13233
BAZ2B	2583078	6.38527e-05	1.42282	0.0742999	1.16184
LRRC33	2659543	0.00104088	1.42383	0.0717413	1.23956
UBR4	2399481	0.000925476	1.42436	0.0584233	1.21161
SCLY	2534622	0.000565422	1.42447	0.686134	1.02842
INO80D	2596187	0.0010558	1.42644	0.0529737	1.1721
PIGP	3931278	0.000119813	1.42683	0.0850032	1.18799
FAM50A	3996459	0.000470984	1.42696	0.0855222	1.17736
FARP2	2536547	0.000382698	1.42797	0.664145	-1.01368
CNNM2	3261983	0.000318674	1.42896	0.400843	1.04934
TMEM111	2662510	0.000327937	1.4295	0.0706412	1.32532
SCCPDH	2389812	0.000478042	1.43028	0.128674	1.18931
RXRB	2950479	0.000544024	1.43054	0.138653	1.1058
VNN2	2974638	0.000540934	1.43192	0.298672	1.08463
CD47	2687790	0.000618456	1.4344	0.195166	1.18556
PREB	2545514	0.000212412	1.44368	0.498412	1.0389
RNF146	2924919	0.000378521	1.44517	0.457892	1.07883
FNTA	3096451	0.000646233	1.45203	0.0841489	1.17474
RUFY2	3292670	0.000905431	1.45313	0.0587822	1.16338
GDAP1L1	3886433	0.00111808	1.45347	0.562513	1.0612
PPFIBP2	3319165	0.000324098	1.45523	0.323895	1.08618
CELSR2	2350650	0.000680441	1.4559	0.126411	1.14701
ZZZ3	2419091	9.97035e-06	1.45688	0.0609435	1.22195
CYFIP2	2837361	0.000957165	1.4583	0.291126	1.06305
GFM1	2649685	4.17427e-05	1.4584	0.0940036	1.16831
EPT1	2473803	0.000394033	1.46247	0.227699	1.12843
SLC4A8	3414937	0.000534418	1.46314	0.059264	1.16189
PRKCA	3732005	0.000914637	1.46379	0.0858271	1.17746
TAF1C	3702413	0.000656123	1.46392	0.491199	1.04019
TOM1L2	3748107	0.000467493	1.46397	0.528805	1.09589
POU2F1	2365760	0.00034368	1.46402	0.954601	-1.00277
KIF7	3638507	0.000691012	1.46503	0.945569	-1.00189
CUX1	3016521	0.000288802	1.46543	0.237901	1.14994
AR	3979970	0.000312851	1.46548	0.176654	1.0953
SUPT6H	3715736	0.000448635	1.46856	0.289888	1.13077
IL6ST	2857430	0.000358417	1.46906	0.0838495	1.27039
C22orf29	3952864	0.000474391	1.47399	0.350359	-1.03389
SERPINH1	3340614	0.000675032	1.47485	0.113238	1.14535
DYNC2LI1	2479533	0.000770805	1.47623	0.102463	-1.13991
PAOX	3272805	0.000239962	1.47635	0.146863	1.08721
BTN2A3	2899401	0.000400985	1.47732	0.392433	1.05395
ADCY7	3659994	0.00078382	1.48024	0.0858152	1.09778
CRHBP	2816544	0.000493618	1.48705	0.0701029	1.15507
USP38	2745503	0.000675401	1.48783	0.817682	1.0226
PDIA6	2540348	4.74194e-05	1.49181	0.0621457	1.14542
ASAH1	3126116	0.000154224	1.50443	0.101097	1.15634
KRBA1	3030813	0.000505093	1.51261	0.344033	1.04559
FSIP2	2519109	0.000247764	1.51401	0.342995	1.10546
SEZ6L	3940958	2.18866e-05	1.51483	0.0688896	1.27223
CSMD1	3122027	4.03035e-05	1.51494	0.0728144	1.13236
RAB22A	3890906	0.000218177	1.52127	0.192424	1.11063
TLR2	2748357	0.00109219	1.52284	0.0864006	1.30342
CXorf40A	3994476	5.43633e-05	1.5267	0.115307	1.0894
CCDC91	3409466	0.000690696	1.53003	0.0959289	-1.19374
FAR2	3409656	0.000375668	1.53216	0.0535096	1.18109
CPS1	2526015	0.00107592	1.53497	0.0660624	1.42735
CBLN4	3910728	0.000662419	1.53608	0.111596	1.11246
PDHX	3326556	5.94382e-05	1.54199	0.0616196	1.20506
ABCD3	2347533	0.000519055	1.54383	0.0892783	1.19947
DLG1	2713312	0.000366216	1.5443	0.374994	1.10441
DKK3	3363275	0.00106411	1.54552	0.597334	1.04615
DHX16	2948514	2.73789e-05	1.54666	0.994651	-1.00075
ATRN	3874344	0.000924304	1.54729	0.176799	1.08433
C1orf156	2443522	0.000855474	1.55157	0.229636	1.10805
PIK3CG	3018341	0.000817374	1.55572	0.0720904	1.11034
SESN1	2968654	0.00108551	1.5564	0.254317	1.11158
PCDH20	3516235	0.000868228	1.55852	0.0877093	1.31257
ALS2CR8	2523428	1.40797e-05	1.56117	0.636312	-1.03119
TRNAU1AP	2327552	0.000263231	1.56155	0.332212	1.05811
CARS2	3525607	2.35149e-05	1.56194	0.580774	1.04809
C19orf22	3844862	0.000816161	1.56236	0.321893	1.09654
PLA2G4A	2372240	0.00072182	1.56908	0.284009	1.12192
SEMA6D	3592847	0.000231515	1.5717	0.172658	1.16983
MYO1B	2520507	0.00100595	1.57316	0.996166	-1.00054
IFT140	3676051	0.000724826	1.57614	0.195506	-1.03283
MBLAC2	2866577	0.000598593	1.57965	0.0947724	1.23651
TMEM45B	3356063	0.00059968	1.58893	0.0657722	1.17645
DNHD1	3318853	0.00062541	1.58916	0.409376	-1.03978
GCNT4	2862842	0.000850104	1.59387	0.094108	1.23347
MYH9	3959553	0.000353249	1.59737	0.427224	-1.1683
EXOC3L2	3865257	0.000791347	1.5993	0.0739714	1.22172
TIMM44	3848659	0.000933094	1.60021	0.208517	1.08736
LEMD3	3420140	0.000768215	1.61433	0.0752916	1.19101
ST7L	2428365	0.000412055	1.61784	0.0995565	1.12356
STK25	2607287	4.92758e-05	1.62036	0.139101	1.10963
FRMD3	3212022	0.000171783	1.62066	0.0518979	1.12696
DAPK3	3846508	0.000832389	1.62556	0.107093	1.11273
SFT2D1	2984582	0.000839415	1.62689	0.259529	1.15286
EPRS	2456761	0.000999497	1.63099	0.189598	1.10652
MLL2	3453690	0.000824186	1.63257	0.0650913	1.1521
PRICKLE3	4007898	0.000674997	1.63332	0.112856	1.05407
COL11A2	2950469	0.000544436	1.63976	0.0833987	1.1446
KIRREL	2362138	0.000208765	1.64242	0.647262	-1.11009
OSCP1	2406762	0.000430843	1.64319	0.623022	1.07354
FAM38B	3798783	9.72886e-05	1.64666	0.429611	1.05154
ERP27	3445781	0.000101039	1.65262	0.16048	1.10865
POC5	2863062	5.7603e-05	1.65715	0.0964884	1.18532
MEGF8	3834792	0.00104564	1.66063	0.0535128	-1.2025
TCHP	3431338	0.000400093	1.67291	0.617488	-1.03609
ABCA12	2598232	0.000860173	1.67318	0.0634317	1.27944
NAT9	3770395	0.000942391	1.67723	0.0827935	1.13936
SRGAP3	2662088	0.000276067	1.68658	0.0694709	1.11874
OTOF	2545235	0.00101994	1.69807	0.0799749	1.11633
CNTN6	2607765	0.00110669	1.69868	0.603208	1.03757
C9orf66	3196038	0.000849024	1.70155	0.149185	1.23374
NKTR	2619373	0.000577039	1.70893	0.0914541	1.19574
DNMBP	3303187	0.000229328	1.71114	0.0546642	1.10713
TYRO3	3590530	0.000661726	1.71817	0.0567952	1.23902
SLC9A9	2699264	8.5306e-05	1.73077	0.115737	1.17619
C6orf25	2902615	0.000777928	1.73363	0.0860971	1.11417
MRPS25	2664110	0.000658866	1.74309	0.0900694	1.13141
SCN4B	3393627	0.000699179	1.74564	0.0837892	1.2273
SLC12A3	3662365	5.37827e-06	1.74575	0.0640638	1.14331
CHD9	3660987	0.00102348	1.74889	0.600091	1.04704
LRRC23	3403014	0.000550035	1.75079	0.324392	1.10665
DOCK4	3068127	0.00100335	1.75317	0.0949696	1.10462
MYLK	2692499	0.000922559	1.75433	0.190822	1.1089
ZRSR2	3969948	0.000949096	1.75769	0.350865	-1.06557
RAPH1	2595566	0.000773233	1.76232	0.0722389	1.11667
BNIPL	2358662	0.000634097	1.77744	0.188309	1.10507
TMPRSS6	3959974	0.000468368	1.78747	0.13161	1.10156
PDCD4	3263966	0.000151289	1.79527	0.0835215	1.39358
CCDC3	3278068	0.00104291	1.79631	0.0523063	1.72451
WSB1	3715123	7.06368e-05	1.8024	0.789839	-1.02275
CCNB3	3977359	0.000879331	1.8155	0.461859	1.08893
BCAS3	3729630	0.000811925	1.81643	0.0561616	1.19427
ROBO3	3354348	0.000950186	1.81698	0.063745	1.10146
CNNM3	2494780	0.000193341	1.81846	0.0516922	1.18177
ERBB3	3417257	0.000740431	1.82011	0.117608	1.10292
B3GNT9	3695427	5.38743e-06	1.82111	0.82257	1.01788
ADAMTSL4	2358429	0.000805955	1.83751	0.152814	1.16685
DENND1B	2449694	0.000935182	1.84185	0.149771	1.24572
GBE1	2684244	0.000956994	1.85335	0.204585	1.13003
ABI3BP	2686461	0.000200163	1.87117	0.181652	1.37384
ZNF639	2653904	1.48389e-06	1.87151	0.725187	-1.04711
CACNA1C	3400909	0.000776202	1.87465	0.0881266	1.13659
SGSM3	3946416	0.0010098	1.89538	0.624898	1.01706
PRSS22	3677272	0.000410839	1.90356	0.127071	1.08339
GUCA1A	2907084	0.000753998	1.934	0.0571631	1.27338
TSGA14	3072581	0.000276138	1.94195	0.625429	1.04355
MTOR	2396609	5.15677e-05	1.95654	0.109437	1.22038
DCAF11	3529551	0.00108336	1.95761	0.1161	1.07939
KIF13B	3129597	0.000146232	1.9731	0.495876	1.03956
P4HA2	2875234	0.000139731	1.98075	0.119983	1.23549
PSPH	3051872	3.07179e-05	2.01559	0.354123	1.0907
TIMP3	3943508	0.00097015	2.01846	0.105383	1.14997
SLC35F3	2386041	0.000109511	2.02812	0.159453	1.12579
MVD	3704307	0.000513964	2.03075	0.491341	1.04795
LNPEP	2821467	0.00114421	2.16624	0.0531258	1.18924
DUSP19	2518732	0.000472398	2.16653	0.507101	-1.04109
HIPK3	3325929	4.90994e-05	2.28171	0.0577506	1.43478
TMC4	3870551	0.00117041	2.36206	0.101523	1.15641
PTPRR	3461943	4.44024e-06	2.36774	0.138246	-1.17406
SNIP1	2407184	0.000611621	2.39428	0.183029	1.10088
ABR	3740042	5.29096e-05	2.39912	0.0655904	1.1843
KDELR3	3945319	5.41591e-05	2.53815	0.0718444	1.52177
TNRC6B	3946327	2.01841e-06	2.56002	0.388531	1.08019
SIK1	3934129	0.000850103	2.57158	0.107231	1.15987
LCN8	3230419	0.000302591	2.59816	0.0790702	1.10513
ANKRD10	3525703	4.68942e-05	2.6265	0.0543863	-1.1836
PPP4R4	3549607	0.00113261	2.77537	0.0961277	1.11886
FUT8	3540553	0.00020269	2.7959	0.552948	1.04243
SIGLEC1	3895653	6.47547e-07	3.01123	0.0584679	1.13432
ATXN3	3576899	0.00022519	3.56503	0.0790279	1.28598
GPR162	3402829	6.597e-07	3.77344	0.99971	-1.00003
ABCC5	2708339	4.58746e-05	4.51289	0.55735	-1.05994
CFH	2373397	0.000976506	5.63204	0.0961691	1.18185

## Sheet: Pathway (DEX)
Category	Term	Count	%	PValue	Genes	List Total	Pop Hits	Pop Total	Fold Enrichment	Bonferroni	Benjamini	FDR
GOTERM_BP_ALL	GO:0022008~neurogenesis	82	15.27	3.32878e-09	NM_002292, NM_020820, NM_014913, NM_017420, NM_005587, NM_000601, NM_000905, NM_003390, NM_181746, NM_003405, NM_001145309, NM_000222, NM_001042537, NM_178564, NM_006885, NM_004346, NM_001005388, NM_001001933, NM_002344, NM_004263, NM_001135050, NM_152570	461	1381	15262	1.96576	1.76124e-05	1.76124e-05	6.37259e-06
GOTERM_BP_ALL	GO:0048699~generation of neurons	78	14.5251	4.53814e-09	NM_002292, NM_020820, NM_014913, NM_017420, NM_005587, NM_000601, NM_000905, NM_003390, NM_181746, NM_003405, NM_001145309, NM_000222, NM_001042537, NM_178564, NM_006885, NM_004346, NM_001005388, NM_001001933, NM_002344, NM_004263, NM_001135050, NM_152570	461	1293	15262	1.99713	2.4011e-05	1.20056e-05	8.68777e-06
GOTERM_BP_ALL	GO:0048468~cell development	101	18.8082	7.09807e-09	NM_002292, NM_000601, NM_000905, NM_181746, NM_012342, NM_005811, NM_170707, NM_178833, NM_001042537, NM_002210, NM_006885, NM_004346, NM_001099640, NM_001135050, NM_152570, NR_033403, NM_005725, NM_015982, NM_001001342, NM_004093, NM_203459, NM_021165, N	461	1885	15262	1.77386	3.75552e-05	1.25186e-05	1.35885e-05
GOTERM_BP_ALL	GO:0007399~nervous system development	105	19.5531	4.66252e-08	NM_002292, NM_003835, NM_000601, NM_000905, NM_181746, NM_005811, NM_001042537, NM_006885, NM_001495, NM_004346, NM_001135050, NM_152570, NM_033262, NM_182511, NM_005725, NM_001001342, NM_031484, NM_203459, NM_004093, NM_021165, NM_147164, NM_000304, NM_0	461	2061	15262	1.68664	0.000246663	6.16716e-05	8.92588e-05
GOTERM_BP_ALL	GO:0031175~neuron projection development	53	9.86965	5.59168e-08	NM_020820, NM_002292, NM_005587, NM_000601, NM_000905, NM_003390, NM_181746, NM_003405, NM_001042537, NM_001005388, NM_002344, NM_004263, NM_001135050, NM_152570, NM_005725, NM_004389, NM_001001342, NM_001627, NM_022977, NM_005964, NM_004093, NM_203459, N	461	778	15262	2.25531	0.000295812	5.91694e-05	0.000107046
GOTERM_BP_ALL	GO:0048731~system development	174	32.4022	9.05991e-08	NM_002292, NM_003835, NM_000601, NM_000905, NM_002019, NM_005713, NM_194272, NM_181746, NM_000801, NM_001920, NM_002203, NM_012342, NM_005811, NM_000501, NM_170707, NM_007144, NM_001042537, NM_178833, NM_000075, NM_006885, NM_002210, NM_001040445, NM_0014	461	4053	15262	1.42129	0.000479245	7.98901e-05	0.000173442
GOTERM_BP_ALL	GO:0030030~cell projection organization	71	13.2216	1.65807e-07	NM_020820, NM_002292, NM_005587, NM_000601, NM_000905, NM_003390, NM_181746, NM_002203, NM_003405, NM_000222, NM_017950, NM_001042537, NM_001005388, NM_018351, NM_002344, NM_004263, NM_001135050, NM_152570, NM_005725, NM_004389, NM_001627, NM_001001342, N	461	1233	15262	1.90636	0.000876902	0.000125319	0.00031742
GOTERM_BP_ALL	GO:0007154~cell communication	228	42.4581	2.01262e-07	NM_003835, NM_000601, NM_176877, NM_194272, NM_001920, NM_170707, NM_001042537, NM_001040445, NM_080861, NM_004346, NM_014554, NM_032259, NM_000612, NM_012157, NM_006470, NM_004093, NM_001168648, NM_004357, NM_153253, NM_147164, NM_014548, NM_022737, NM_1	461	5769	15262	1.30841	0.00106431	0.000133101	0.000385294
GOTERM_BP_ALL	GO:0044700~single organism signaling	226	42.0857	2.0977e-07	NM_003835, NM_000601, NM_176877, NM_194272, NM_001920, NM_170707, NM_001042537, NM_001040445, NM_080861, NM_004346, NM_014554, NM_032259, NM_000612, NM_012157, NM_006470, NM_004093, NM_004357, NM_153253, NM_147164, NM_014548, NM_022737, NM_198715, NM_0010	461	5708	15262	1.3108	0.00110928	0.000123314	0.000401581
GOTERM_BP_ALL	GO:0030182~neuron differentiation	68	12.6629	2.19219e-07	NM_020820, NM_002292, NM_014913, NM_005587, NM_000601, NM_000905, NM_003390, NM_181746, NM_003405, NM_001145309, NM_001042537, NM_178564, NM_004346, NM_001005388, NM_001001933, NM_002344, NM_004263, NM_001135050, NM_152570, NM_005725, NM_152742, NM_004389	461	1168	15262	1.92742	0.00115921	0.000115982	0.000419669
GOTERM_BP_ALL	GO:0023052~signaling	227	42.2719	2.78774e-07	NM_003835, NM_000601, NM_176877, NM_194272, NM_001920, NM_170707, NM_001042537, NM_001040445, NM_080861, NM_004346, NM_014554, NM_032259, NM_000612, NM_012157, NM_006470, NM_004093, NM_001168648, NM_004357, NM_153253, NM_147164, NM_014548, NM_022737, NM_1	461	5758	15262	1.30516	0.00147391	0.000134082	0.000533682
GOTERM_BP_ALL	GO:0007169~transmembrane receptor protein tyrosine kinase signaling pathway	44	8.19367	3.92975e-07	NM_019058, NM_014243, NM_000601, NM_002019, NM_002969, NM_002632, NM_017449, NM_001920, NM_002659, NM_020702, NM_004635, NM_000222, NM_001080448, NM_003899, NM_004558, NM_153719, NM_001042537, NM_002210, NM_001495, NM_004346, NM_014215, NM_002344, NM_0026	461	625	15262	2.33068	0.00207707	0.000173254	0.000752305
GOTERM_BP_ALL	GO:0048666~neuron development	57	10.6145	4.21547e-07	NM_020820, NM_002292, NM_005587, NM_000601, NM_000905, NM_003390, NM_181746, NM_003405, NM_001145309, NM_001042537, NM_001005388, NM_001001933, NM_002344, NM_004263, NM_001135050, NM_152570, NM_005725, NM_004389, NM_001001342, NM_001627, NM_022977, NM_203	461	923	15262	2.04448	0.00222792	0.000171555	0.000807003
GOTERM_BP_ALL	GO:0044767~single-organism developmental process	202	37.6164	5.40059e-06	NM_002292, NM_003835, NM_000601, NM_194272, NM_001920, NM_170707, NM_000501, NM_002877, NM_001042537, NM_006885, NM_001040445, NM_004346, NM_004205, NM_014554, NM_001135050, NM_000612, NM_152570, NM_182511, NM_015982, NM_006470, NM_031484, NM_203459, NM_0	461	5167	15262	1.29427	0.0281702	0.00203896	0.0103383
GOTERM_BP_ALL	GO:0016043~cellular component organization	219	40.7821	6.02625e-06	NM_002292, NM_000601, NM_176877, NM_001920, NM_004354, NM_170707, NM_000501, NM_002877, NM_014298, NM_001042537, NM_001168465, NM_004346, NM_000274, NR_024247, NM_001135050, NM_000612, NM_152570, NM_001031738, NM_182511, NM_006470, NM_031484, NM_203459, N	461	5713	15262	1.26908	0.031382	0.00212341	0.011536
GOTERM_BP_ALL	GO:0071840~cellular component organization or biogenesis	223	41.527	7.20597e-06	NM_002292, NM_000601, NM_176877, NM_001920, NM_004354, NM_170707, NM_000501, NM_002877, NM_014298, NM_001042537, NM_001168465, NM_004346, NM_000274, NR_024247, NM_001135050, NM_000612, NM_152570, NM_001031738, NM_182511, NM_006470, NM_031484, NM_203459, N	461	5854	15262	1.26114	0.0374093	0.0023801	0.0137941
GOTERM_BP_ALL	GO:0007275~multicellular organism development	183	34.0782	8.65051e-06	NM_002292, NM_003835, NM_000601, NM_005711, NM_000905, NM_002019, NM_005713, NM_194272, NM_181746, NM_000801, NM_001920, NM_002203, NM_012342, NM_005811, NM_000501, NM_170707, NM_002877, NM_007144, NM_001042537, NM_178833, NM_000075, NM_006885, NM_002210,	461	4608	15262	1.31477	0.0447384	0.00268873	0.0165592
GOTERM_BP_ALL	GO:0048856~anatomical structure development	200	37.2439	1.2769e-05	NM_002292, NM_003835, NM_000601, NM_194272, NM_001920, NM_170707, NM_000501, NM_002877, NM_001042537, NM_006885, NM_001040445, NM_004346, NM_004205, NM_014554, NM_001135050, NM_000612, NM_152570, NM_182511, NM_015982, NM_006470, NM_031484, NM_203459, NM_0	461	5166	15262	1.2817	0.0653294	0.00374636	0.024442
GOTERM_BP_ALL	GO:0048869~cellular developmental process	154	28.6778	1.33918e-05	NM_002292, NM_000601, NM_000905, NM_002019, NM_005713, NM_194272, NM_181746, NM_002203, NM_012342, NM_005811, NM_170707, NM_001042537, NM_178833, NM_006885, NM_002210, NM_004346, NM_001099640, NM_014554, NM_001135050, NM_152570, NM_033262, NR_033403, NM_0	461	3753	15262	1.35848	0.0684042	0.00372233	0.0256339
GOTERM_BP_ALL	GO:0032502~developmental process	204	37.9888	1.62519e-05	NM_002292, NM_003835, NM_000601, NM_194272, NM_001920, NM_170707, NM_000501, NM_002877, NM_001042537, NM_006885, NM_001040445, NM_004346, NM_004205, NM_014554, NM_001135050, NM_000612, NM_152570, NM_182511, NM_015982, NM_006470, NM_031484, NM_203459, NM_0	461	5310	15262	1.27188	0.082396	0.00429024	0.0311078
GOTERM_BP_ALL	GO:0051960~regulation of nervous system development	44	8.19367	2.30843e-05	NM_020820, NM_017420, NM_000601, NM_000620, NM_001178, NM_017449, NM_181746, NM_004491, NM_000046, NM_003405, NM_004992, NM_000222, NM_014937, NM_002615, NM_006457, NM_020911, NM_020795, NM_014989, NM_006885, NM_133631, NM_002344, NM_003795, NM_004263, NM	461	733	15262	1.98728	0.114976	0.00579932	0.044183
GOTERM_BP_ALL	GO:0051094~positive regulation of developmental process	56	10.4283	2.85787e-05	NM_020820, NM_005587, NM_017420, NM_000601, NM_001160148, NM_002019, NM_002632, NM_001920, NM_012342, NM_000222, NM_170707, NM_178833, NM_006885, NM_004205, NM_001099640, NM_002344, NM_152570, NR_033403, NM_182511, NM_004389, NM_006470, NM_025129, NM_0155	461	1036	15262	1.78953	0.140335	0.00684971	0.0546967
GOTERM_BP_ALL	GO:0007165~signal transduction	202	37.6164	2.98464e-05	NM_003835, NM_000601, NM_176877, NM_194272, NM_001920, NM_170707, NM_001042537, NM_001040445, NM_080861, NM_004346, NM_014554, NM_032259, NM_000612, NM_012157, NM_006470, NM_004093, NM_004357, NM_153253, NM_147164, NM_014548, NM_022737, NM_198715, NM_0010	461	5293	15262	1.26346	0.146082	0.00684255	0.0571222
GOTERM_BP_ALL	GO:0006928~movement of cell or subcellular component	81	15.0838	3.02462e-05	NM_002292, NM_020820, NM_017420, NM_000601, NM_000905, NM_002019, NM_002632, NM_181746, NM_001920, NM_012342, NM_002203, NM_000222, NM_017950, NM_170707, NM_002210, NM_000313, NM_001005388, NM_004263, NM_003486, NM_005720, NM_001769, NM_004193, NM_004389,	461	1698	15262	1.57928	0.147886	0.00664595	0.0578872
GOTERM_BP_ALL	GO:0007167~enzyme linked receptor protein signaling pathway	51	9.49721	3.36331e-05	NM_019058, NM_014243, NM_000601, NM_002019, NM_002969, NM_002632, NM_194272, NM_017449, NM_000801, NM_001920, NM_012342, NM_002659, NM_020702, NM_004635, NM_000222, NM_001080448, NM_005811, NM_003899, NM_004558, NM_153719, NM_001042537, NM_002210, NM_0014	461	916	15262	1.84325	0.163021	0.00709296	0.0643673
GOTERM_BP_ALL	GO:0023051~regulation of signaling	123	22.905	3.76612e-05	NM_003835, NM_000601, NM_002019, NM_194272, NM_000801, NM_001920, NM_012342, NM_002203, NM_005811, NM_170707, NM_004968, NM_001042537, NM_007144, NM_002210, NM_001495, NM_001099640, NM_032259, NM_000612, NM_012157, NM_033262, NM_017458, NR_033403, NM_0011	461	2900	15262	1.40416	0.180671	0.0076349	0.0720736
GOTERM_BP_ALL	GO:0044763~single-organism cellular process	377	70.2048	3.77564e-05	NM_002292, NM_003835, NM_000601, NM_176877, NM_194272, NM_004354, NM_001920, NM_078483, NM_000501, NM_170707, NM_001114106, NM_002877, NM_001042537, NM_014298, NM_006885, NM_001168465, NM_001040445, NM_004346, NM_080861, NM_004205, NM_000274, NM_014554, N	461	11281	15262	1.10638	0.181083	0.00737169	0.0722558
GOTERM_BP_ALL	GO:0051716~cellular response to stimulus	234	43.5754	4.23284e-05	NM_002292, NM_003835, NM_000601, NM_176877, NM_194272, NM_001920, NM_170707, NM_002877, NM_001042537, NM_001040445, NM_080861, NM_004346, NM_014554, NR_024247, NM_032259, NM_000612, NM_012157, NM_006470, NM_004093, NM_021165, NM_004357, NM_153253, NM_1471	461	6347	15262	1.22056	0.200656	0.00796682	0.0810019
GOTERM_BP_ALL	GO:0050896~response to stimulus	272	50.6518	4.3601e-05	NM_002292, NM_003835, NM_000601, NM_176877, NM_194272, NM_001920, NM_170707, NM_002877, NM_006099, NM_001042537, NM_006885, NM_001040445, NM_004346, NM_080861, NM_004205, NM_014554, NR_024247, NM_032259, NM_000612, NM_012157, NM_006470, NM_004093, NM_0011	461	7603	15262	1.18439	0.206021	0.00792354	0.0834364
GOTERM_BP_ALL	GO:0030154~cell differentiation	140	26.0708	6.47142e-05	NM_002292, NM_000601, NM_000905, NM_002019, NM_194272, NM_181746, NM_012342, NM_002203, NM_005811, NM_170707, NM_001042537, NM_178833, NM_006885, NM_002210, NM_004346, NM_001099640, NM_014554, NM_001135050, NM_152570, NM_033262, NR_033403, NM_005725, NM_0	461	3439	15262	1.34774	0.289946	0.0113489	0.123816
GOTERM_BP_ALL	GO:0050793~regulation of developmental process	91	16.946	6.72465e-05	NM_020820, NM_017420, NM_005587, NM_000601, NM_001160148, NM_002019, NM_002632, NM_194272, NM_181746, NM_001920, NM_012342, NM_003405, NM_000222, NM_194449, NM_170707, NM_178833, NM_006885, NM_004925, NM_004205, NM_018351, NM_001099640, NM_004263, NM_0145	461	2016	15262	1.49438	0.299397	0.0114122	0.128658
GOTERM_BP_ALL	GO:0044707~single-multicellular organism process	209	38.9199	6.88711e-05	NM_002292, NM_003835, NM_000601, NM_194272, NM_001920, NM_170707, NM_000501, NM_002877, NM_001042537, NM_006885, NM_001040445, NM_004346, NM_004205, NM_014554, NM_001135050, NM_000612, NM_152570, NM_182511, NM_006470, NM_031484, NM_203459, NM_004093, NM_0	461	5582	15262	1.23956	0.305393	0.0113232	0.131764
GOTERM_BP_ALL	GO:0050767~regulation of neurogenesis	39	7.26257	7.24189e-05	NM_020820, NM_000601, NM_001178, NM_000620, NM_017449, NM_181746, NM_004491, NM_000046, NM_003405, NM_000222, NM_014937, NM_002615, NM_006457, NM_020911, NM_014989, NM_006885, NM_133631, NM_002344, NM_003795, NM_004263, NM_000435, NM_001178061, NM_022893,	461	649	15262	1.98944	0.318311	0.0115444	0.138547
GOTERM_BP_ALL	GO:0045664~regulation of neuron differentiation	34	6.33147	7.64012e-05	NM_020820, NM_000601, NM_017449, NM_181746, NM_004491, NM_000046, NM_003405, NM_014937, NM_002615, NM_006457, NM_020911, NM_014989, NM_006885, NM_133631, NM_002344, NM_004263, NM_003795, NM_000435, NM_001178061, NM_022893, NM_000683, NM_001037954, NM_0020	461	533	15262	2.11185	0.332526	0.0118194	0.14616
GOTERM_BP_ALL	GO:0050794~regulation of cellular process	329	61.2663	8.15173e-05	NM_003835, NM_000601, NM_176877, NM_194272, NM_004354, NM_001920, NM_000501, NM_170707, NM_002877, NM_006099, NM_001042537, NM_006885, NM_173587, NM_001040445, NM_004346, NM_080861, NM_004205, NM_014554, NM_032259, NM_000612, NM_001135050, NM_152570, NM_0	461	9611	15262	1.13328	0.350353	0.012248	0.155941
GOTERM_BP_ALL	GO:0009653~anatomical structure morphogenesis	108	20.1117	8.28814e-05	NM_002292, NM_000601, NM_002019, NM_005713, NM_194272, NM_000801, NM_001920, NM_012342, NM_002203, NM_005811, NM_000501, NM_001042537, NM_007144, NM_002210, NM_004346, NM_001099640, NM_152570, NR_033403, NM_004093, NM_002716, NM_014344, NM_212472, NM_0145	461	2512	15262	1.42336	0.355025	0.0121079	0.158548
GOTERM_BP_ALL	GO:0000904~cell morphogenesis involved in differentiation	42	7.82123	8.9171e-05	NM_020820, NM_002292, NM_005587, NM_003709, NM_000601, NM_017449, NM_012342, NM_004491, NM_003405, NM_003899, NM_006317, NM_006457, NM_001042537, NM_020911, NM_004984, NM_002210, NM_004346, NM_133631, NM_001005388, NM_001099640, NM_001166108, NM_004263, N	461	728	15262	1.90998	0.376137	0.0126711	0.17057
GOTERM_BP_ALL	GO:0065008~regulation of biological quality	135	25.1397	0.00010796	NM_006528, NM_000905, NM_001042476, NM_005713, NM_000801, NM_001920, NM_012342, NM_002203, NM_006287, NM_000501, NM_004968, NM_002877, NM_001042537, NM_006099, NM_000075, NM_002210, NM_004346, NM_000313, NM_004205, NM_014554, NM_001135050, NM_152570, NM_0	461	3325	15262	1.34417	0.435178	0.0149203	0.206475
GOTERM_BP_ALL	GO:0010646~regulation of cell communication	119	22.1601	0.000111651	NM_003835, NM_000601, NM_002019, NM_194272, NM_000801, NM_001920, NM_012342, NM_002203, NM_005811, NM_170707, NM_004968, NM_001042537, NM_007144, NM_002210, NM_001495, NM_001099640, NM_032259, NM_000612, NM_012157, NM_033262, NR_033403, NM_001168, NM_0064	461	2853	15262	1.38088	0.446103	0.015034	0.213527
GOTERM_BP_ALL	GO:0031344~regulation of cell projection organization	34	6.33147	0.000116945	NM_020820, NM_000601, NM_017449, NM_181746, NM_002203, NM_004491, NM_000046, NM_003405, NM_000222, NM_014937, NM_002615, NM_003899, NM_006457, NM_020911, NM_014989, NM_004849, NM_133631, NM_002344, NM_004263, NM_003795, NM_001178061, NM_012334, NM_022893,	461	545	15262	2.06535	0.461405	0.0153507	0.223641
GOTERM_BP_ALL	GO:0060284~regulation of cell development	45	8.37989	0.000117982	NM_020820, NM_000601, NM_000620, NM_001178, NM_017449, NM_181746, NM_012342, NM_004491, NM_000046, NM_003405, NM_000222, NM_014937, NM_003899, NM_002615, NM_006457, NM_178833, NM_020911, NM_014989, NM_006885, NM_133631, NM_002344, NM_003795, NM_004263, NM	461	812	15262	1.83471	0.464352	0.015111	0.225622
GOTERM_BP_ALL	GO:0016358~dendrite development	17	3.16574	0.000127802	NM_001135050, NM_005587, NM_003709, NM_017449, NM_022893, NM_004389, NM_003405, NM_004992, NM_002024, NM_022977, NM_006457, NM_001042537, NM_002577, NM_005045, NM_001037343, NM_032552, NM_001002259	461	182	15262	3.09235	0.491477	0.0159721	0.24438
GOTERM_BP_ALL	GO:0032989~cellular component morphogenesis	62	11.5456	0.000132382	NM_020820, NM_002292, NM_017420, NM_005587, NM_000601, NM_003390, NM_005713, NM_012342, NM_003405, NM_017950, NM_000222, NM_001042537, NM_002210, NM_004346, NM_001005388, NM_001099640, NM_018351, NM_004263, NM_152570, NM_001769, NM_004389, NM_025129, NM_0	461	1256	15262	1.63423	0.503653	0.0161583	0.253127
GOTERM_BP_ALL	GO:0009987~cellular process	448	83.4264	0.000134593	NM_002292, NM_176877, NM_004354, NM_001920, NM_078483, NM_001114106, NM_170707, NM_001042537, NM_014298, NM_001040445, NM_004346, NM_080861, NM_004205, NM_000274, NM_001135050, NM_006470, NM_153456, NM_001168648, NM_004357, NM_153253, NM_017671, NM_198715	461	14236	15262	1.04184	0.509426	0.0160556	0.257349
GOTERM_BP_ALL	GO:0007166~cell surface receptor signaling pathway	104	19.3669	0.000168926	NM_000601, NM_002019, NM_194272, NM_000801, NM_001920, NM_012342, NM_002203, NM_005811, NM_170707, NM_001042537, NM_002210, NM_001495, NM_004346, NM_014215, NM_001099640, NM_000612, NM_017458, NM_005720, NR_033403, NM_005725, NM_014737, NM_002214, NM_0010	461	2441	15262	1.41051	0.590927	0.0196676	0.322895
GOTERM_BP_ALL	GO:0040011~locomotion	69	12.8492	0.000173884	NM_002292, NM_020820, NM_017420, NM_000601, NM_002019, NM_002632, NM_181746, NM_001920, NM_002203, NM_012342, NM_000222, NM_017950, NM_170707, NM_002210, NM_000313, NM_001005388, NM_004263, NM_003486, NM_004193, NM_004389, NM_001627, NM_025129, NM_006500,	461	1457	15262	1.56783	0.60152	0.0198034	0.332357
GOTERM_BP_ALL	GO:0010975~regulation of neuron projection development	27	5.02793	0.000177611	NM_020820, NM_000601, NM_017449, NM_181746, NM_004491, NM_000046, NM_003405, NM_014937, NM_002615, NM_006457, NM_020911, NM_014989, NM_133631, NM_004263, NM_003795, NM_002344, NM_001178061, NM_022893, NM_002024, NM_005045, NM_000304, NM_001037343, NM_0162	461	396	15262	2.25725	0.609303	0.0197976	0.339469
GOTERM_BP_ALL	GO:0050789~regulation of biological process	338	62.9423	0.000220994	NM_003835, NM_000601, NM_176877, NM_194272, NM_004354, NM_001920, NM_000501, NM_170707, NM_002877, NM_006099, NM_001042537, NM_006885, NM_173587, NM_001040445, NM_004346, NM_080861, NM_004205, NM_014554, NM_032259, NM_000612, NM_001135050, NM_152570, NM_0	461	10016	15262	1.11721	0.689449	0.0240683	0.422222
GOTERM_BP_ALL	GO:0008283~cell proliferation	78	14.5251	0.000295823	NM_017420, NM_000601, NM_000905, NM_002019, NM_005713, NM_002632, NM_194272, NM_000801, NM_181746, NM_012342, NM_002203, NM_005253, NM_000222, NM_005811, NM_000501, NM_170707, NM_002877, NM_000075, NM_002210, NM_005308, NM_002344, NM_000612, NM_001769, NM	461	1734	15262	1.48921	0.791002	0.0314426	0.564803
GOTERM_BP_ALL	GO:0065007~biological regulation	353	65.7356	0.000320457	NM_003835, NM_000601, NM_176877, NM_194272, NM_004354, NM_001920, NM_000501, NM_170707, NM_002877, NM_006099, NM_001042537, NM_006885, NM_173587, NM_001040445, NM_004346, NM_080861, NM_004205, NM_014554, NM_032259, NM_000612, NM_001135050, NM_152570, NM_0	461	10583	15262	1.10427	0.81655	0.0333475	0.6117
GOTERM_BP_ALL	GO:0048523~negative regulation of cellular process	155	28.8641	0.000322006	NM_006528, NM_003835, NM_000601, NM_194272, NM_181746, NM_000801, NM_001920, NM_012342, NM_006287, NM_005811, NM_170707, NM_007144, NM_006099, NM_000075, NM_006885, NM_002210, NM_001040445, NM_001495, NM_173587, NM_004346, NM_000313, NM_004205, NM_014554,	461	4016	15262	1.27776	0.818048	0.03286	0.614649
GOTERM_BP_ALL	GO:0048583~regulation of response to stimulus	133	24.7672	0.000330316	NM_003835, NM_000601, NM_000905, NM_002019, NM_194272, NM_181746, NM_000801, NM_001920, NM_012342, NM_002203, NM_005811, NM_170707, NM_007144, NM_001042537, NM_002210, NM_001495, NM_000313, NM_001099640, NM_032259, NM_199420, NM_000612, NM_012157, NM_0057	461	3347	15262	1.31555	0.825877	0.0330565	0.630463
GOTERM_BP_ALL	GO:0045595~regulation of cell differentiation	67	12.4767	0.00042355	NM_020820, NM_017420, NM_005587, NM_000601, NM_194272, NM_181746, NM_012342, NM_003405, NM_000222, NM_005811, NM_178833, NM_002210, NM_006885, NM_004925, NM_001099640, NM_014554, NM_002344, NM_004263, NM_004389, NM_006470, NM_014737, NM_025129, NM_004093,	461	1449	15262	1.53079	0.893699	0.0414102	0.807733
GOTERM_BP_ALL	GO:0000902~cell morphogenesis	57	10.6145	0.000428176	NM_020820, NM_002292, NM_005587, NM_000601, NM_003390, NM_005713, NM_012342, NM_003405, NM_017950, NM_000222, NM_001042537, NM_002210, NM_004346, NM_001005388, NM_001099640, NM_018351, NM_004263, NM_152570, NM_004389, NM_025129, NM_001627, NM_004093, NM_0	461	1177	15262	1.60328	0.89627	0.0410941	0.816521
GOTERM_BP_ALL	GO:0016477~cell migration	55	10.2421	0.000449345	NM_020820, NM_017420, NM_000601, NM_002019, NM_002632, NM_181746, NM_001920, NM_002203, NM_012342, NM_000222, NM_002210, NM_000313, NM_004263, NM_003486, NM_004193, NM_004389, NM_025129, NM_006500, NM_005964, NM_004093, NM_000757, NM_004357, NM_017671, NM	461	1126	15262	1.61709	0.907266	0.0423154	0.856725
GOTERM_BP_ALL	GO:0051056~regulation of small GTPase mediated signal transduction	21	3.91061	0.000456093	NM_020820, NM_013277, NM_015310, NM_004193, NM_004491, NM_024605, NM_003899, NM_014786, NM_144967, NM_153719, NM_004463, NM_000757, NM_153253, NM_005045, NM_005739, NM_133631, NM_015595, NM_018351, NM_032552, NM_018369, NM_032818	461	287	15262	2.42241	0.91052	0.0421868	0.869537
GOTERM_BP_ALL	GO:0022603~regulation of anatomical structure morphogenesis	50	9.31099	0.000509606	NM_020820, NM_017420, NM_000601, NM_001160148, NM_002019, NM_002632, NM_001920, NM_012342, NM_003405, NM_000222, NM_018351, NM_001099640, NM_004263, NM_004529, NM_015568, NM_025129, NM_005964, NM_004093, NM_000757, NM_005045, NM_017734, NM_001002259, NM_0	461	999	15262	1.65697	0.932593	0.046214	0.971087
GOTERM_BP_ALL	GO:0018193~peptidyl-amino acid modification	54	10.0559	0.000552047	NM_000601, NM_002019, NM_003390, NM_000801, NM_001920, NM_000943, NM_000222, NM_004635, NM_007144, NM_006099, NM_001495, NM_000313, NM_014215, NM_002344, NM_014554, NM_005445, NM_000612, NM_017458, NM_006470, NM_001168, NM_002950, NM_014737, NM_004199, NM	461	1109	15262	1.61203	0.946157	0.0491262	1.05156
GOTERM_BP_ALL	GO:0051962~positive regulation of nervous system development	27	5.02793	0.000563938	NM_000601, NM_017449, NM_004491, NM_000046, NM_000222, NM_004992, NM_002615, NM_020795, NM_014989, NM_133631, NM_003795, NM_002344, NM_152570, NM_182511, NM_022893, NM_000683, NM_002024, NM_001200, NM_021165, NM_000757, NM_005045, NM_001037343, NM_004316,	461	427	15262	2.09337	0.949442	0.0493289	1.07409
GOTERM_BP_ALL	GO:2000026~regulation of multicellular organismal development	73	13.594	0.000588113	NM_020820, NM_017420, NM_000601, NM_002019, NM_002632, NM_181746, NM_001920, NM_012342, NM_003405, NM_000222, NM_194449, NM_178833, NM_006885, NM_004925, NM_004205, NM_001099640, NM_014554, NM_002344, NM_004263, NM_152570, NR_033403, NM_182511, NM_004529,	461	1633	15262	1.47995	0.955516	0.0505543	1.11989
GOTERM_BP_ALL	GO:0031647~regulation of protein stability	17	3.16574	0.000748709	NM_007236, NM_032811, NM_032431, NM_014737, NM_001005735, NM_017913, NM_001200, NM_020886, NM_004281, NM_005030, NM_001678, NM_004475, NM_012176, NM_004205, NM_000287, NM_001831, NM_018712	461	213	15262	2.64229	0.980992	0.0629003	1.42363
GOTERM_BP_ALL	GO:0010720~positive regulation of cell development	28	5.21415	0.000788259	NM_020820, NM_000601, NM_017449, NM_012342, NM_004491, NM_000046, NM_000222, NM_002615, NM_003899, NM_178833, NM_014989, NM_133631, NM_003795, NM_002344, NM_022893, NM_000683, NM_002024, NM_005985, NM_001200, NM_021165, NM_000757, NM_005045, NM_001037343,	461	461	15262	2.01079	0.984584	0.0650811	1.49829
GOTERM_BP_ALL	GO:0051674~localization of cell	59	10.987	0.000820125	NM_020820, NM_017420, NM_000601, NM_002019, NM_002632, NM_181746, NM_001920, NM_002203, NM_012342, NM_000222, NM_017950, NM_170707, NM_002210, NM_000313, NM_004263, NM_003486, NM_004193, NM_004389, NM_025129, NM_006500, NM_004093, NM_005964, NR_023348, NM	461	1265	15262	1.54409	0.986977	0.0665854	1.55841
GOTERM_BP_ALL	GO:0048870~cell motility	59	10.987	0.000820125	NM_020820, NM_017420, NM_000601, NM_002019, NM_002632, NM_181746, NM_001920, NM_002203, NM_012342, NM_000222, NM_017950, NM_170707, NM_002210, NM_000313, NM_004263, NM_003486, NM_004193, NM_004389, NM_025129, NM_006500, NM_004093, NM_005964, NR_023348, NM	461	1265	15262	1.54409	0.986977	0.0665854	1.55841
GOTERM_BP_ALL	GO:0044699~single-organism process	397	73.9292	0.00087746	NM_002292, NM_176877, NM_001920, NM_004354, NM_078483, NM_001114106, NM_170707, NM_001042537, NM_014298, NM_001040445, NM_080861, NM_004346, NM_004205, NM_000274, NM_001135050, NM_006470, NM_001168648, NM_004357, NM_153253, NM_017671, NM_198715, NM_004219	461	12283	15262	1.07003	0.990387	0.0700023	1.6665
GOTERM_BP_ALL	GO:0009605~response to external stimulus	82	15.27	0.000923975	NM_002292, NM_020820, NM_000601, NM_000905, NM_002019, NM_001613, NM_002632, NM_181746, NM_001920, NM_002203, NM_006287, NM_004635, NM_000222, NM_194449, NM_021244, NM_002210, NM_004925, NM_004346, NM_000313, NM_001005388, NM_004205, NM_004263, NM_032259,	461	1916	15262	1.41687	0.992486	0.072485	1.7541
GOTERM_BP_ALL	GO:0048812~neuron projection morphogenesis	30	5.58659	0.000981892	NM_002292, NM_005587, NM_003709, NM_003390, NM_017449, NM_004491, NM_003405, NM_006457, NM_020911, NM_001042537, NM_014989, NM_004984, NM_133631, NM_001005388, NM_004263, NM_152570, NM_001178061, NM_022893, NM_004389, NM_001627, NM_001190737, NM_005964, N	461	516	15262	1.92478	0.994471	0.0757325	1.86307
GOTERM_BP_ALL	GO:0051336~regulation of hydrolase activity	58	10.8007	0.00100078	NM_020820, NM_138430, NM_006528, NM_003835, NM_000601, NM_002019, NM_000801, NM_002203, NM_006287, NM_000222, NM_001495, NM_004346, NM_000313, NM_014811, NM_018351, NM_014554, NM_021959, NM_144973, NM_004193, NM_001168, NM_153253, NM_003957, NM_001678, NM	461	1247	15262	1.53983	0.994997	0.076026	1.89859
GOTERM_BP_ALL	GO:0009966~regulation of signal transduction	104	19.3669	0.00107252	NM_003835, NM_000601, NM_002019, NM_194272, NM_000801, NM_001920, NM_012342, NM_005811, NM_170707, NM_001042537, NM_007144, NM_002210, NM_001495, NM_001099640, NM_032259, NM_000612, NM_012157, NR_033403, NM_001168, NM_006470, NM_014737, NM_001168648, NM_0	461	2569	15262	1.34023	0.996579	0.0801056	2.03337
GOTERM_BP_ALL	GO:0061564~axon development	26	4.84171	0.00121146	NM_002292, NM_003709, NM_017449, NM_181746, NM_004491, NM_014937, NM_020911, NM_001042537, NM_004984, NM_001005388, NM_133631, NM_004263, NM_152570, NM_001178061, NM_005725, NM_022893, NM_004389, NM_001627, NM_001190737, NM_005964, NM_004093, NM_003957, N	461	426	15262	2.02057	0.998361	0.0887633	2.2939
GOTERM_BP_ALL	GO:0051128~regulation of cellular component organization	91	16.946	0.00124176	NM_138430, NM_020820, NM_144586, NM_014913, NM_017420, NM_000601, NM_001160148, NM_001113324, NM_181746, NM_001920, NM_012342, NM_002203, NM_003405, NM_000222, NM_170707, NM_000501, NM_002210, NM_018351, NM_004263, NM_002344, NM_000612, NM_001135050, NM_1	461	2196	15262	1.37189	0.998604	0.0896421	2.35062
GOTERM_BP_ALL	GO:0050803~regulation of synapse structure or activity	17	3.16574	0.00126736	NM_001135050, NM_152570, NM_017420, NM_033262, NM_182511, NM_006650, NM_017449, NM_004389, NM_003405, NM_000222, NM_004992, NM_002024, NM_014284, NM_006457, NM_020795, NM_005045, NM_032552	461	224	15262	2.51253	0.998781	0.0901771	2.39853
GOTERM_BP_ALL	GO:0035556~intracellular signal transduction	101	18.8082	0.00141827	NM_003835, NM_000601, NM_176877, NM_002019, NM_001042476, NM_000801, NM_001920, NM_198993, NM_005811, NM_002210, NM_001495, NM_001040445, NM_004346, NM_080861, NM_001099640, NM_032259, NM_000612, NM_012157, NR_033403, NM_005539, NM_014737, NM_153253, NM_2	461	2501	15262	1.33696	0.999452	0.0990427	2.68048
GOTERM_BP_ALL	GO:0031346~positive regulation of cell projection organization	20	3.72439	0.00141979	NM_000601, NM_022893, NM_002203, NM_004491, NM_000046, NM_025129, NM_000222, NM_002024, NM_003899, NM_002615, NM_014989, NM_005045, NM_133631, NM_016235, NM_001037343, NM_032552, NM_003795, NM_002344, NM_001878, NM_001002259	461	292	15262	2.26755	0.999456	0.0978541	2.68331
GOTERM_BP_ALL	GO:0045666~positive regulation of neuron differentiation	20	3.72439	0.00146607	NM_000601, NM_022893, NM_004491, NM_000046, NM_000683, NM_002024, NM_002615, NM_001200, NM_014989, NM_021165, NM_005045, NM_133631, NM_016235, NM_001037343, NM_004316, NM_032552, NM_003795, NM_002344, NM_001878, NM_001002259	461	293	15262	2.25982	0.999575	0.0995865	2.76962
GOTERM_BP_ALL	GO:0050821~protein stabilization	12	2.23464	0.00149434	NM_017913, NM_007236, NM_004281, NM_001678, NM_004475, NM_032811, NM_032431, NM_004205, NM_000287, NM_001831, NM_014737, NM_001005735	461	126	15262	3.15298	0.999634	0.100125	2.82229
GOTERM_BP_ALL	GO:0007267~cell-cell signaling	64	11.9181	0.00168198	NM_021969, NM_144586, NM_000601, NM_000905, NM_002632, NM_012342, NM_003405, NM_000222, NM_004968, NM_015368, NM_005308, NM_004263, NM_033262, NM_004529, NM_003381, NM_018896, NM_001168, NM_025129, NM_004093, NM_014505, NM_014344, NM_003957, NM_000304, NM	461	1442	15262	1.46935	0.999865	0.110589	3.17131
GOTERM_BP_ALL	GO:0048519~negative regulation of biological process	160	29.7952	0.00169114	NM_006528, NM_003835, NM_000601, NM_194272, NM_181746, NM_000801, NM_001920, NM_012342, NM_006287, NM_005811, NM_170707, NM_007144, NM_006099, NM_000075, NM_006885, NM_002210, NM_001040445, NM_001495, NM_173587, NM_004346, NM_000313, NM_004205, NM_014554,	461	4318	15262	1.22673	0.999871	0.109795	3.18831
GOTERM_BP_ALL	GO:0050769~positive regulation of neurogenesis	23	4.28305	0.00172661	NM_000601, NM_017449, NM_022893, NM_004491, NM_000046, NM_000683, NM_000222, NM_002024, NM_002615, NM_001200, NM_014989, NM_000757, NM_021165, NM_005045, NM_133631, NM_016235, NM_004316, NM_001037343, NM_002344, NM_032552, NM_003795, NM_001878, NM_0010022	461	366	15262	2.08045	0.999893	0.110613	3.25413
GOTERM_BP_ALL	GO:0022604~regulation of cell morphogenesis	30	5.58659	0.00172938	NM_020820, NM_017449, NM_012342, NM_004491, NM_003405, NM_000222, NM_003899, NM_006457, NM_020911, NM_014989, NM_004463, NM_004849, NM_133631, NM_018351, NM_004263, NM_003118, NM_001178061, NM_012334, NM_022893, NM_025129, NM_005985, NM_001200, NM_005964,	461	535	15262	1.85643	0.999895	0.109458	3.25927
GOTERM_BP_ALL	GO:0050807~regulation of synapse organization	11	2.04842	0.00178835	NM_001135050, NM_006457, NM_152570, NM_020795, NM_017420, NM_182511, NM_005045, NM_017449, NM_004389, NM_004992, NM_032552	461	110	15262	3.31063	0.999923	0.111644	3.36863
GOTERM_BP_ALL	GO:0006935~chemotaxis	29	5.40037	0.00214947	NM_002292, NM_020820, NM_003709, NM_000601, NM_001735, NM_153461, NM_002019, NM_025193, NM_002632, NM_017449, NM_002203, NM_004491, NM_002659, NM_000222, NM_020911, NM_004984, NM_002210, NM_133631, NM_001005388, NM_004263, NM_001178061, NM_004193, NM_0016	461	518	15262	1.85344	0.999989	0.131126	4.03566
GOTERM_BP_ALL	GO:0042330~taxis	29	5.40037	0.00217734	NM_002292, NM_020820, NM_003709, NM_000601, NM_001735, NM_153461, NM_002019, NM_025193, NM_002632, NM_017449, NM_002203, NM_004491, NM_002659, NM_000222, NM_020911, NM_004984, NM_002210, NM_133631, NM_001005388, NM_004263, NM_001178061, NM_004193, NM_0016	461	519	15262	1.84987	0.99999	0.131202	4.08696
GOTERM_BP_ALL	GO:0050790~regulation of catalytic activity	90	16.7598	0.00221312	NM_006528, NM_138430, NM_020820, NM_003835, NM_000601, NM_001113324, NM_002019, NM_000801, NM_001920, NM_004060, NM_002203, NM_006287, NM_004635, NM_000222, NM_001100164, NM_000075, NM_001495, NM_004346, NM_000313, NM_014811, NM_018351, NM_014554, NM_0006	461	2211	15262	1.34761	0.999992	0.131716	4.15278
GOTERM_BP_ALL	GO:0046777~protein autophosphorylation	16	2.97952	0.00224977	NM_017458, NM_007236, NM_002019, NM_015191, NM_018979, NM_014737, NM_004635, NM_004444, NM_000222, NM_001005735, NM_002577, NM_005308, NM_001495, NM_005990, NM_001037343, NM_014215	461	215	15262	2.46372	0.999993	0.132265	4.22016
GOTERM_BP_ALL	GO:0007411~axon guidance	16	2.97952	0.00235296	NM_002292, NM_003709, NM_001178061, NM_017449, NM_004491, NM_001627, NM_001190737, NM_020911, NM_004093, NM_005964, NM_004984, NM_005045, NM_001005388, NM_133631, NM_004263, NM_001405	461	216	15262	2.45232	0.999996	0.136393	4.40961
GOTERM_BP_ALL	GO:0097485~neuron projection guidance	16	2.97952	0.00245018	NM_002292, NM_003709, NM_001178061, NM_017449, NM_004491, NM_001627, NM_001190737, NM_020911, NM_004093, NM_005964, NM_004984, NM_005045, NM_001005388, NM_133631, NM_004263, NM_001405	461	217	15262	2.44102	0.999998	0.14009	4.58778
GOTERM_BP_ALL	GO:0007420~brain development	34	6.33147	0.00248583	NM_019058, NM_000905, NM_021947, NM_017449, NM_004491, NM_003405, NM_004992, NM_006317, NM_198098, NM_020911, NM_005225, NM_006885, NM_004281, NM_004346, NM_133631, NM_001001933, NM_032237, NM_000435, NM_033262, NM_001769, NM_005725, NM_004389, NM_0010379	461	651	15262	1.72905	0.999998	0.140468	4.65305
GOTERM_BP_ALL	GO:0046578~regulation of Ras protein signal transduction	15	2.7933	0.0025109	NM_020820, NM_015310, NM_004193, NM_004491, NM_003899, NM_014786, NM_153719, NM_000757, NM_004463, NM_005739, NM_133631, NM_015595, NM_018351, NM_032552, NM_032818	461	196	15262	2.53364	0.999998	0.140288	4.6989
GOTERM_BP_ALL	GO:0010976~positive regulation of neuron projection development	16	2.97952	0.00257053	NM_000601, NM_022893, NM_004491, NM_000046, NM_002024, NM_002615, NM_014989, NM_005045, NM_133631, NM_001037343, NM_016235, NM_032552, NM_003795, NM_002344, NM_001002259, NM_001878	461	218	15262	2.42982	0.999999	0.141882	4.80791
GOTERM_BP_ALL	GO:0048667~cell morphogenesis involved in neuron differentiation	27	5.02793	0.00260212	NM_002292, NM_005587, NM_003709, NM_017449, NM_004491, NM_003405, NM_006457, NM_020911, NM_001042537, NM_004984, NM_133631, NM_001005388, NM_004263, NM_152570, NM_001178061, NM_022893, NM_004389, NM_001627, NM_001190737, NM_005964, NM_004093, NM_003957, N	461	475	15262	1.88183	0.999999	0.14202	4.86561

## Sheet: Pathway (AS)
Category	Term	Count	%	PValue	Genes	List Total	Pop Hits	Pop Total	Fold Enrichment	Bonferroni	Benjamini	FDR
GOTERM_BP_ALL	GO:0006928~movement of cell or subcellular component	144	14.8148	1.85056e-07	NM_001259, NM_002292, 2842922, 3738651, 2849072, NM_000905, NM_002019, NM_020532, NM_001920, NM_014364, NM_000702, 3129597, 3819086, NM_002205, 2662088, 3132081, 2610322, NM_001173464, NM_000313, NM_002849, NM_021913, NM_015133, 2813145, NM_000610, NM_130	851	1698	15262	1.52092	0.00121489	0.00121489	0.000362288
GOTERM_BP_ALL	GO:0048699~generation of neurons	115	11.8313	4.19189e-07	NM_001259, NM_002292, NM_000905, 2536361, 3556943, NM_020532, 3129597, 3132081, NM_001042537, NM_000076, NM_198721, NM_006885, 2748357, NM_152643, NM_021913, NM_015133, NM_003632, NM_001135050, 3198375, NM_057159, 3723012, 3400615, 2607287, NM_021165, 359	851	1293	15262	1.59508	0.00274987	0.00137588	0.000820654
GOTERM_BP_ALL	GO:0022008~neurogenesis	121	12.4486	4.38056e-07	NM_001259, NM_002292, NM_000905, 2536361, 3556943, NM_020532, 3129597, 3132081, NM_001042537, NM_000076, NM_198721, NM_006885, 2748357, NM_152643, NM_021913, NM_015133, NM_003632, NM_001135050, 3198375, NM_033262, NM_057159, 3723012, 3400615, 2607287, NM_	851	1381	15262	1.57135	0.00287345	0.000958737	0.00085759
GOTERM_BP_ALL	GO:0016043~cellular component organization	386	39.7119	8.43541e-07	NM_002292, 2842922, 2470659, 2536361, 3981144, NM_001923, NM_001920, NM_004354, 2358429, 2675212, NM_005338, 3212022, 3132081, NM_001042537, NM_198721, NM_005483, NM_001135050, 3198375, 2713312, 3723012, 2692499, 2672544, 3750737, 3428284, 3740042, 260728	851	5713	15262	1.21173	0.0055259	0.00138435	0.00165141
GOTERM_BP_ALL	GO:0051128~regulation of cellular component organization	173	17.7984	1.1055e-06	2334718, 2842922, 3212298, NM_000507, 3850447, 3981144, 3556943, NM_020532, NM_001923, NM_001920, NM_003453, NM_001130823, 2653904, 3129597, 2675212, NM_005338, NM_000501, 3132081, 2610322, NM_152643, NM_018081, NM_021913, NM_030973, 2813145, NM_001135050	851	2196	15262	1.41285	0.00723572	0.00145135	0.00216424
GOTERM_BP_ALL	GO:0007399~nervous system development	164	16.8724	1.23692e-06	NM_001259, NM_002292, NM_006283, NM_003835, 2849072, NM_000905, 2536361, 3556943, NM_020532, NM_206862, 3129597, 3132081, NM_001042537, NM_000076, NM_198721, NM_006885, 3435863, 2748357, NM_152643, NM_021913, NM_015133, NM_003632, NM_001135050, NM_194286,	851	2061	15262	1.42708	0.00809243	0.00135331	0.00242153
GOTERM_BP_ALL	GO:0007417~central nervous system development	83	8.53909	1.51814e-06	NM_006283, NM_002292, 3837919, NM_001259, NM_153487, 2849072, NM_000905, NM_020532, 3556943, NM_206862, NM_139276, 3385518, NM_003108, 3132081, NM_006885, 2748357, NM_001001933, NM_152643, 2370038, NM_015133, NM_033360, NM_021913, 2678091, NM_033262, NM_0	851	869	15262	1.71293	0.00992312	0.00142365	0.00297206
GOTERM_BP_ALL	GO:0035556~intracellular signal transduction	190	19.5473	3.11317e-06	2842922, NM_003835, NM_000507, 3737198, 3556943, 3981144, NM_001920, NM_001130823, 2675212, NM_005338, 3132081, 2619713, 2610322, 2748357, NM_000612, NM_000610, NM_012157, NM_130847, 2713312, NM_057159, 3740042, 2607287, NM_153253, 2641285, 3599197, 29686	851	2501	15262	1.36245	0.0202427	0.00255304	0.00609455
GOTERM_BP_ALL	GO:0071840~cellular component organization or biogenesis	390	40.1235	3.49676e-06	NM_002292, 2842922, 2470659, 2536361, 3981144, NM_001923, NM_001920, NM_004354, 2358429, 2675212, NM_005338, 3212022, 3132081, NM_001042537, NM_198721, NM_005483, NM_001135050, 3198375, 2713312, 3723012, 2692499, 2672544, 3750737, 3428284, 3740042, 260728	851	5854	15262	1.1948	0.0227084	0.00254899	0.00684547
GOTERM_BP_ALL	GO:0044767~single-organism developmental process	350	36.0082	3.83897e-06	NM_002292, NM_003835, 2470659, 2536361, 3981144, 3773768, 3556943, 2728470, NM_001920, NM_003453, 3638351, NM_001130823, NM_206862, 2358429, NM_003245, NM_000501, 3132081, 2619713, 2602163, NM_001042537, NM_198721, 3653049, 3605934, 3674992, NM_006885, 34	851	5167	15262	1.21482	0.0249029	0.00251865	0.00751539
GOTERM_BP_ALL	GO:0031175~neuron projection development	75	7.71605	3.88027e-06	NM_002292, NM_020820, NM_000905, 2536361, NM_003390, NM_020532, 3129597, 3132081, NM_001042537, NM_198721, NM_004307, NM_152643, 2370038, NM_015133, NM_033360, NM_003632, NM_001822, NM_001135050, 2678091, 3198375, NM_057159, 3846887, NM_004389, 2458376, 2	851	778	15262	1.72887	0.0251674	0.00231455	0.00759622
GOTERM_BP_ALL	GO:0048468~cell development	150	15.4321	4.14115e-06	NM_001259, NM_002292, NM_000905, 2536361, 3556943, NM_020532, 2358429, 3129597, 3132081, NM_001042537, NM_000076, NM_198721, NM_006885, 3436340, 2748357, NM_152643, NM_021913, NM_015133, NM_003632, NM_001135050, 3198375, NM_021069, NM_057159, 3723012, NM_	851	1885	15262	1.42712	0.0268366	0.00226437	0.00810692
GOTERM_BP_ALL	GO:0044699~single-organism process	733	75.4115	5.92665e-06	NM_002292, 2842922, 2470659, 2536361, 3737198, 3981144, 3773768, NM_001923, NM_004354, NM_001920, 2372240, 2358429, 3945046, 2675212, NM_005338, 3212022, 2619713, 3132081, NM_001042537, 3605934, NM_198721, 3653049, 2860685, NM_004205, NM_005483, 2437374,	851	12283	15262	1.07024	0.0381842	0.00299031	0.0116021
GOTERM_BP_ALL	GO:0007275~multicellular organism development	316	32.5103	6.04564e-06	NM_002292, NM_003835, 2470659, 2536361, 3981144, 3556943, 3773768, NM_001920, NM_003453, NM_001130823, NM_206862, NM_003245, NM_000501, 2619713, 3132081, 2602163, NM_001042537, NM_198721, 3653049, 3605934, 3674992, NM_006885, 3436340, 2610322, 3435863, 27	851	4608	15262	1.22986	0.0389357	0.00283269	0.011835
GOTERM_BP_ALL	GO:0030182~neuron differentiation	101	10.3909	8.49239e-06	NM_002292, NM_000905, 2536361, NM_020532, 3129597, 3132081, NM_001042537, NM_000076, NM_198721, NM_152643, NM_015133, NM_003632, NM_001135050, 3198375, 3723012, NM_057159, 3400615, 2607287, NM_021165, 3598664, NM_001079872, 3189965, 3016521, NM_024734, 35	851	1168	15262	1.55082	0.0542592	0.00371221	0.0166245
GOTERM_BP_ALL	GO:0048666~neuron development	84	8.64198	8.73015e-06	3400127, NM_002292, NM_020820, NM_000905, 2536361, NM_003390, NM_020532, 3129597, 3132081, NM_001042537, NM_198721, NM_000076, 2536547, NM_001001933, NM_004307, NM_152643, 2370038, NM_015133, NM_033360, NM_003632, NM_001822, NM_001135050, 2678091, 3198375	851	923	15262	1.63215	0.0557351	0.00357787	0.0170898
GOTERM_BP_ALL	GO:0009653~anatomical structure morphogenesis	188	19.3416	9.08337e-06	NM_002292, 2536361, NM_001920, NM_003453, NM_003245, NM_000501, 3132081, NM_001042537, NM_198721, 3436340, 3435863, 2748357, NM_003632, 3198375, 2713312, 3723012, NM_057159, 2692499, 2672544, 3740042, 2607287, 3189965, 3363275, 2526451, 3599197, 2553630,	851	2512	15262	1.34221	0.0579236	0.00350378	0.0177812
GOTERM_BP_ALL	GO:0040011~locomotion	120	12.3457	1.03104e-05	NM_001259, NM_002292, 2842922, 3738651, 2849072, NM_002019, NM_020532, NM_001920, NM_014364, NM_000702, 3819086, 2662088, NM_002205, 3132081, 2610322, NM_000313, NM_002849, NM_015133, NM_021913, 2813145, NM_000610, NM_130847, NM_021069, NM_057159, 3400615	851	1457	15262	1.47708	0.065487	0.00375569	0.0201831
GOTERM_BP_ALL	GO:0007420~brain development	64	6.58436	1.22782e-05	3837919, NM_001259, NM_006283, NM_153487, 2849072, NM_000905, NM_020532, NM_206862, 3385518, 3132081, NM_006885, NM_001001933, NM_152643, NM_015133, NM_033360, NM_021913, 2678091, NM_033262, NM_057159, 2672544, NM_004389, NM_001033, 2385214, 3740042, NM_0	851	651	15262	1.76312	0.0774892	0.00423606	0.0240347
GOTERM_BP_ALL	GO:0048812~neuron projection morphogenesis	53	5.45267	2.39763e-05	NM_002292, NM_003390, NM_020532, NM_001042537, NM_198721, NM_004307, 2370038, NM_033360, NM_015133, NM_003632, NM_001822, 3198375, 3846887, NM_004389, 2458376, 2607287, 3598664, NM_006426, NM_003957, NM_005045, 2694864, 3016521, 3189965, 3592847, 2402450,	851	516	15262	1.84208	0.145725	0.00784417	0.0469285
GOTERM_BP_ALL	GO:0048858~cell projection morphogenesis	70	7.20165	2.63151e-05	NM_002292, 2849072, 2536361, NM_003390, NM_020532, NM_006640, 2957007, NM_001042537, NM_198721, NM_004307, 2370038, NM_015133, NM_033360, NM_003632, NM_001822, 2675252, 3198375, 3846887, 3203937, NM_004389, 2458376, 2607287, 3598664, NM_006426, NM_003957,	851	751	15262	1.67163	0.15875	0.00819792	0.0515051
GOTERM_BP_ALL	GO:0048856~anatomical structure development	344	35.3909	2.72698e-05	NM_002292, NM_003835, 2470659, 2536361, 3981144, 3773768, 3556943, NM_001920, NM_003453, NM_001130823, NM_206862, 2358429, NM_003245, NM_000501, 2619713, 3132081, 2602163, NM_001042537, NM_198721, 3653049, 3605934, 3674992, NM_006885, 3436340, 2610322, 34	851	5166	15262	1.19422	0.164009	0.00810955	0.0533732
GOTERM_BP_ALL	GO:0032502~developmental process	352	36.214	3.00347e-05	NM_002292, NM_003835, 2470659, 2536361, 3981144, 3773768, 3556943, 2728470, NM_001920, NM_003453, 3638351, NM_001130823, NM_206862, 2358429, NM_003245, NM_000501, 3132081, 2619713, 2602163, NM_001042537, NM_198721, 3653049, 3605934, 3674992, NM_006885, 34	851	5310	15262	1.18886	0.179057	0.00854162	0.0587833
GOTERM_BP_ALL	GO:0023052~signaling	376	38.6831	5.07349e-05	2842922, 2536361, 3737198, 3981144, NM_001923, NM_001920, 2675212, 3945046, NM_005338, 2619713, 3132081, NM_001042537, 3198375, NM_130847, 2713312, 3723012, 3750737, 3740042, 2607287, NM_001168648, NM_153253, 3363275, 2641285, NM_001008711, 3940958, NM_19	851	5758	15262	1.17111	0.283435	0.0137909	0.0992782
GOTERM_BP_ALL	GO:0060322~head development	64	6.58436	5.93678e-05	3837919, NM_001259, NM_006283, NM_153487, 2849072, NM_000905, NM_020532, NM_206862, 3385518, 3132081, NM_006885, NM_001001933, NM_152643, NM_015133, NM_033360, NM_021913, 2678091, NM_033262, NM_057159, 2672544, NM_004389, NM_001033, 2385214, 3740042, NM_0	851	686	15262	1.67316	0.322942	0.0154789	0.116162
GOTERM_BP_ALL	GO:0007154~cell communication	376	38.6831	5.94328e-05	2842922, 2536361, 3737198, 3981144, NM_001923, NM_001920, 2675212, 3945046, NM_005338, 2619713, 3132081, NM_001042537, 3198375, NM_130847, 2713312, 3723012, 3750737, 3740042, 2607287, NM_001168648, NM_153253, 3363275, 2641285, NM_001008711, 3940958, NM_19	851	5769	15262	1.16888	0.323231	0.0149042	0.116289
GOTERM_BP_ALL	GO:0032990~cell part morphogenesis	70	7.20165	5.95292e-05	NM_002292, 2849072, 2536361, NM_003390, NM_020532, NM_006640, 2957007, NM_001042537, NM_198721, NM_004307, 2370038, NM_015133, NM_033360, NM_003632, NM_001822, 2675252, 3198375, 3846887, 3203937, NM_004389, 2458376, 2607287, 3598664, NM_006426, NM_003957,	851	771	15262	1.62827	0.32366	0.0143793	0.116477
GOTERM_BP_ALL	GO:0044707~single-multicellular organism process	365	37.5514	6.6833e-05	NM_002292, NM_003835, 2470659, 2536361, 3981144, 3773768, 3556943, 2728470, NM_001920, NM_003453, NM_001130823, NM_206862, 3945046, NM_003245, NM_000501, 3132081, 2619713, 2602163, NM_001042537, NM_198721, 3653049, 3605934, 3674992, NM_006885, 3436340, 26	851	5582	15262	1.17269	0.355345	0.0155577	0.130759
GOTERM_BP_ALL	GO:0044763~single-organism cellular process	676	69.5473	7.30311e-05	NM_002292, 2842922, 2536361, 3737198, 3981144, 3773768, NM_001923, NM_004354, NM_001920, 2372240, 2358429, 3945046, 2675212, NM_005338, 3212022, 2619713, 3132081, NM_001042537, NM_198721, 2860685, NM_005483, NM_004205, 2437374, NM_001135050, 3198375, NM_1	851	11281	15262	1.07468	0.381067	0.0164073	0.142878
GOTERM_BP_ALL	GO:0048731~system development	275	28.2922	8.71812e-05	NM_002292, NM_003835, 2536361, 3556943, 3773768, 3981144, NM_001920, NM_206862, NM_003245, NM_000501, 2619713, 3132081, NM_001042537, 2602163, NM_198721, 3653049, 3605934, 3674992, NM_006885, 3436340, 3435863, 2748357, NM_004205, 3995970, NM_003632, NM_00	851	4053	15262	1.21685	0.43601	0.0189095	0.170539
GOTERM_BP_ALL	GO:0048667~cell morphogenesis involved in neuron differentiation	48	4.93827	9.14584e-05	NM_002292, NM_015103, 2553630, NM_020532, NM_017449, 2335742, NM_004491, NM_004186, NM_001143811, NM_198545, NM_001042537, NM_020911, 3834792, NM_198721, 2595566, NM_133631, NM_004307, 2350650, 2370038, NM_015133, NM_033360, NM_001822, 3198375, NM_002380,	851	475	15262	1.8123	0.451637	0.0191946	0.178898
GOTERM_BP_ALL	GO:0051716~cellular response to stimulus	407	41.8724	0.000101847	NM_002292, 2842922, 2470659, 2536361, 3737198, 3981144, NM_001923, NM_001920, 2372240, 2675212, 3945046, NM_005338, 3132081, 2619713, NM_001042537, NM_005483, 2437374, 3198375, NM_130847, 2713312, 3723012, 2692499, 2672544, 3750737, 3389908, 3740042, 2607	851	6347	15262	1.15003	0.487815	0.0206914	0.199201
GOTERM_BP_ALL	GO:0030030~cell projection organization	100	10.2881	0.000116987	NM_002292, 2849072, NM_000905, 2536361, NM_020532, 3129597, 3132081, NM_001042537, NM_198721, 2610322, NM_152643, NM_015133, NM_003632, NM_001135050, 3198375, NM_057159, 2692499, 2607287, 3598664, NM_001079872, 3189965, 3016521, NM_024734, 3592847, NM_015	851	1233	15262	1.45452	0.536306	0.0230197	0.228779
GOTERM_BP_ALL	GO:0030198~extracellular matrix organization	36	3.7037	0.000117955	NM_002292, 2398722, 2842922, 3340614, 2672650, NM_021948, NM_007361, NM_001920, 2735128, 2358429, 3185987, NM_000820, 3959974, NM_002205, NM_000501, 2950469, 2602163, NM_032888, NM_001846, NM_001845, NM_002428, 3995642, NM_004307, 3797683, NM_005559, NM_0	851	322	15262	2.00507	0.539246	0.0225331	0.23067
GOTERM_BP_ALL	GO:0051179~localization	356	36.6255	0.000119812	2842922, 2347533, 2470659, 2888319, 2536361, 3372372, 3773768, NM_001920, 2372240, 2845744, NM_005338, 3132081, 3409466, NM_001042537, 3653049, 2610322, 3435863, 2748357, NM_003632, 2837361, NM_000612, NM_000610, NM_130847, NM_021069, 2713312, NM_057159,	851	5461	15262	1.16912	0.544833	0.0222374	0.234298
GOTERM_BP_ALL	GO:0044700~single organism signaling	370	38.0658	0.000123708	2842922, 2536361, 3737198, 3981144, NM_001923, NM_001920, 2675212, 3945046, NM_005338, 2619713, 3132081, NM_001042537, 3198375, NM_130847, 2713312, 3723012, 3750737, 3740042, 2607287, NM_153253, 3363275, 2641285, NM_001008711, 3940958, NM_198545, 3973770,	851	5708	15262	1.16252	0.556335	0.0223217	0.241907
GOTERM_BP_ALL	GO:0043062~extracellular structure organization	36	3.7037	0.000124868	NM_002292, 2398722, 2842922, 3340614, 2672650, NM_021948, NM_007361, NM_001920, 2735128, 2358429, 3185987, NM_000820, 3959974, NM_002205, NM_000501, 2950469, 2602163, NM_032888, NM_001846, NM_001845, NM_002428, 3995642, NM_004307, 3797683, NM_005559, NM_0	851	323	15262	1.99886	0.559705	0.0219266	0.244175
GOTERM_BP_ALL	GO:0007165~signal transduction	345	35.4938	0.000176281	2842922, NM_003835, 2536361, 3737198, NM_000507, 3981144, 3556943, 2728470, NM_001923, NM_001920, NM_001130823, 3945046, 2675212, NM_005338, 3132081, 2619713, NM_001042537, 2610322, 2748357, NM_001012761, NM_003632, 2837361, NM_000612, NM_000610, NM_13084	851	5293	15262	1.16896	0.685915	0.0300164	0.344545
GOTERM_BP_ALL	GO:0048870~cell motility	101	10.3909	0.000194474	2842922, 3738651, 2849072, NM_002019, NM_020532, NM_001920, NM_014364, 3819086, 2662088, NM_002205, 3132081, 2610322, NM_000313, NM_002849, NM_021913, 2813145, NM_000610, NM_130847, NM_021069, NM_057159, 3400615, NM_213647, 2692499, 2672544, 3740042, 3598	851	1265	15262	1.4319	0.7213	0.0322287	0.380039
GOTERM_BP_ALL	GO:0051674~localization of cell	101	10.3909	0.000194474	2842922, 3738651, 2849072, NM_002019, NM_020532, NM_001920, NM_014364, 3819086, 2662088, NM_002205, 3132081, 2610322, NM_000313, NM_002849, NM_021913, 2813145, NM_000610, NM_130847, NM_021069, NM_057159, 3400615, NM_213647, 2692499, 2672544, 3740042, 3598	851	1265	15262	1.4319	0.7213	0.0322287	0.380039
GOTERM_BP_ALL	GO:0007409~axonogenesis	41	4.21811	0.000205385	NM_002292, NM_015103, 2553630, NM_020532, NM_017449, NM_004491, NM_004186, NM_001143811, NM_198545, NM_001042537, NM_020911, 3834792, NM_198721, 2595566, NM_133631, NM_004307, 2370038, NM_015133, NM_033360, NM_001822, NM_002380, NM_001178061, 3846887, NM_	851	397	15262	1.85215	0.740582	0.0331703	0.401322
GOTERM_BP_ALL	GO:0050770~regulation of axonogenesis	22	2.26337	0.000219689	NM_001178061, NM_015103, 2553630, NM_020532, NM_017449, 3846887, NM_022893, NM_004491, 3129597, NM_004186, NM_001143811, 2607287, NM_198545, 3834792, NM_020911, 3598664, NM_015254, NM_133631, 2694864, 3592847, 3067513, NM_015082, NM_001878, 2673217, NM_00	851	160	15262	2.46595	0.763852	0.03459	0.429215
GOTERM_BP_ALL	GO:0016477~cell migration	91	9.36214	0.000289605	2842922, 3738651, NM_002019, NM_020532, NM_001920, 3819086, NM_002205, 2662088, 3132081, NM_000313, NM_021913, NM_002849, 2813145, NM_021069, NM_130847, NM_000610, NM_057159, 3400615, NM_213647, 2692499, 2672544, 3740042, 3592847, 3599197, NM_015103, 2553	851	1126	15262	1.44939	0.850833	0.0442913	0.565444
GOTERM_BP_ALL	GO:1900181~negative regulation of protein localization to nucleus	13	1.33745	0.000290111	NM_005586, NM_013432, 3815930, 3168114, 2479670, 2396609, NM_000820, 3394670, NM_005962, 2773765, NM_000297, NM_015477, NM_032552	851	67	15262	3.47977	0.851328	0.0433578	0.566429
GOTERM_BP_ALL	GO:0048588~developmental cell growth	23	2.36626	0.000317527	NM_002292, NM_015103, 2553630, NM_020532, 2396609, 3086159, NM_004186, NM_001143811, NM_198545, NM_020911, NM_001042537, 3834792, 2595566, 3805618, 2797093, NM_021069, NM_001178061, 3846887, NM_022893, 3063116, 2694864, 3453690, 3592847, NM_015082, NM_001	851	176	15262	2.34367	0.875838	0.0463064	0.619801
GOTERM_BP_ALL	GO:0000902~cell morphogenesis	94	9.67078	0.000344474	NM_002292, NM_020820, 2849072, 2536361, NM_003390, NM_020532, NM_006640, 3129597, 3385518, 2957007, NM_001042537, NM_198721, NM_004307, NM_152643, 2370038, NM_015133, NM_033360, NM_021913, 2902615, NM_003632, NM_001822, 2675252, 2715648, 3198375, 2713312,	851	1177	15262	1.4323	0.895987	0.0490505	0.672233
GOTERM_BP_ALL	GO:0032989~cellular component morphogenesis	99	10.1852	0.000355151	NM_002292, 2849072, 2536361, NM_020532, 3129597, NM_001042537, NM_198721, 2748357, NM_152643, NM_015133, NM_021913, NM_003632, 2715648, 3198375, 2713312, NM_057159, 2607287, 3598664, 3189965, 3016521, 3592847, NM_015082, NM_182493, 2526451, NM_001002259,	851	1256	15262	1.4136	0.903035	0.0494611	0.693
GOTERM_BP_ALL	GO:0045664~regulation of neuron differentiation	50	5.14403	0.000375616	NM_020820, NM_020532, 3129597, NM_003108, 3132081, NM_006885, NM_152643, NM_015133, NM_001822, 3198375, NM_057159, 3846887, 2607287, NM_021165, 3598664, NM_005045, 2694864, 3016521, 3592847, NM_003200, NM_015082, 2673217, NM_001002259, NM_015103, 2553630,	851	533	15262	1.68238	0.915236	0.0511535	0.732794
GOTERM_BP_ALL	GO:0051960~regulation of nervous system development	64	6.58436	0.000377585	NM_020820, NM_017420, NM_020532, 3556943, 3129597, NM_139276, NM_003108, 3132081, NM_006885, 2748357, NM_152643, NM_015133, NM_001822, 3198375, 2713312, 3723012, NM_057159, 3333214, 3846887, 2607287, NM_001792, NM_021165, 3598664, NM_005045, 2694864, 3016	851	733	15262	1.56588	0.916326	0.0503709	0.73662
GOTERM_BP_ALL	GO:0010975~regulation of neuron projection development	40	4.11523	0.000389169	NM_020820, NM_015103, 2553630, NM_020532, NM_017449, NM_004491, 2396609, 3129597, NM_004186, NM_001143811, NM_002615, NM_198545, 3132081, NM_020911, 3834792, 3805618, NM_015254, NM_133631, NM_152643, 3453279, NM_001822, 2626971, NM_002332, 3198375, NM_001	851	396	15262	1.81153	0.922459	0.0508444	0.759138
GOTERM_BP_ALL	GO:0007049~cell cycle	119	12.2428	0.000404225	NM_006283, NM_001259, 2536361, 3850447, 3556943, NM_001923, NM_004354, 2675212, 2766684, 3132081, NM_000076, 3235473, NM_006885, NM_004205, NM_005483, NM_030973, NM_000612, NM_033632, 2713312, 3865982, 2559995, NM_014737, NM_031484, 3738509, NM_021165, NM	851	1571	15262	1.35848	0.929764	0.0517317	0.788397
GOTERM_BP_ALL	GO:0050767~regulation of neurogenesis	58	5.96708	0.000418619	NM_020820, NM_020532, 3556943, 3129597, NM_139276, NM_003108, 3132081, NM_006885, 2748357, NM_152643, NM_015133, NM_001822, 3198375, NM_057159, 3846887, 2607287, NM_001792, NM_021165, 3598664, NM_005045, 2694864, 3016521, 3592847, NM_003200, NM_015082, 26	851	649	15262	1.60275	0.936103	0.0525026	0.816363
GOTERM_BP_ALL	GO:0097485~neuron projection guidance	26	2.6749	0.000454368	NM_002292, NM_015103, NM_017449, NM_004491, NM_004186, NM_001143811, NM_198545, NM_020911, 3834792, NM_133631, NM_004307, 2370038, NM_015133, NM_033360, NM_001822, NM_002380, NM_001178061, 3846887, 2458376, NM_006426, NM_005045, 2694864, 2622137, 3592847,	851	217	15262	2.1488	0.949482	0.055795	0.885783
GOTERM_BP_ALL	GO:0030900~forebrain development	36	3.7037	0.000466471	NM_006283, NM_001259, 2849072, NM_000905, 2553630, NM_020532, NM_017449, NM_021948, NM_032590, NM_004491, NM_206862, NM_198545, 3132081, NM_020911, 2586108, 3590530, NM_133631, NM_001001933, NM_021913, NM_033360, NM_015133, NM_000435, NM_002332, NM_016569	851	346	15262	1.86599	0.953345	0.0561892	0.909277
GOTERM_BP_ALL	GO:0031279~regulation of cyclase activity	14	1.44033	0.000502367	3659994, NM_000620, 3438087, 3732005, NM_003381, 3945046, 3779294, NM_021116, 3012438, 2947928, 2907084, NM_080425, 2350853, 3453279	851	81	15262	3.09974	0.963149	0.0592966	0.978922
GOTERM_BP_ALL	GO:0051726~regulation of cell cycle	76	7.81893	0.000520863	NM_001259, NM_003390, 3850447, NM_148976, NM_012291, 3556943, NM_001923, NM_004354, NM_004060, NM_018304, 2675212, NM_139276, NM_003108, 2957007, 3132081, NM_000076, 3235473, NM_006885, 3854880, NM_014771, NM_004205, NM_004307, NM_030973, 3101951, NM_0006	851	919	15262	1.48313	0.967367	0.0603297	1.01479
GOTERM_BP_ALL	GO:0006468~protein phosphorylation	130	13.3745	0.000523119	NM_001259, 2842922, NM_002019, 3737198, 3850447, 3556943, NM_001920, NM_003453, NM_002205, 3132081, 2619713, NM_000076, 3605934, 3349549, 3474900, 3995642, 2748357, 2518606, 3995970, NM_152643, NM_002849, NM_021913, NM_015133, 2813145, NM_000612, NM_00061	851	1757	15262	1.32695	0.967848	0.059534	1.01916
GOTERM_BP_ALL	GO:0000904~cell morphogenesis involved in differentiation	63	6.48148	0.000530378	NM_020820, NM_002292, NM_020532, 3129597, 3385518, NM_001042537, NM_198721, NM_004307, NM_152643, 2370038, NM_015133, NM_033360, NM_021913, 2902615, NM_001822, 3198375, 3959553, 3846887, NM_004389, 2458376, 2607287, 3598664, 3917894, NM_003957, NM_005045,	851	728	15262	1.552	0.969346	0.0593084	1.03323
GOTERM_BP_ALL	GO:0033043~regulation of organelle organization	87	8.95062	0.000543137	2334718, NM_138430, NM_020820, 2581242, NM_012291, 3556943, 3981144, NM_006640, NM_001920, NM_001130823, 2586690, 2675212, 4039781, NM_000501, NM_001010000, 2957007, 2610322, NM_014771, NM_007286, NM_018081, 2407184, 2813145, 2715648, NM_000612, NM_033632	851	1087	15262	1.4354	0.971811	0.0596768	1.05797
GOTERM_BP_ALL	GO:0007010~cytoskeleton organization	86	8.84774	0.000568682	NM_006283, NM_020820, NM_017420, 2849072, NM_003390, 2581242, NM_012291, NM_003453, NM_206862, 2675212, NM_005338, 2334524, 3212022, NM_000501, NM_001010000, 2957007, 3436340, 2536547, 2610322, NM_007286, NM_033360, NM_003632, 2813145, 2675252, 2715648, N	851	1074	15262	1.43607	0.976168	0.0613705	1.10746
GOTERM_BP_ALL	GO:1900542~regulation of purine nucleotide metabolic process	24	2.46914	0.00058367	3659994, NM_057159, 3723012, NM_000620, NM_000507, 3981144, 3438087, 3732005, NM_003381, NM_014364, 3945046, 3218640, NM_139276, 3779294, NM_021116, NM_005036, 2947928, 3012438, 2907084, NM_000297, NM_080425, 2350853, 3847889, 3453279	851	196	15262	2.19602	0.978404	0.0619207	1.13649
GOTERM_BP_ALL	GO:0031344~regulation of cell projection organization	50	5.14403	0.000617947	NM_020820, NM_020532, NM_006640, 3129597, 3132081, 2610322, 2493950, NM_152643, NM_001822, 3198375, NM_057159, 3846887, NM_015568, 2607287, 3598664, NM_005045, 2694864, 3016521, 3592847, 3946416, NM_015082, NM_001002259, 2673217, 3676051, NM_015103, 25536	851	545	15262	1.64534	0.98276	0.0643991	1.20285
GOTERM_BP_ALL	GO:0032501~multicellular organismal process	409	42.0782	0.000624233	NM_002292, 2470659, 2536361, 3773768, 3981144, NM_001920, 3945046, 3132081, 2619713, NM_001042537, 3653049, NM_198721, 3605934, NM_004205, NM_001135050, 3198375, NM_130847, 2713312, 3723012, 3334536, 2692499, 2672544, 3750737, 3740042, 2607287, NM_005491,	851	6500	15262	1.12847	0.983458	0.0640181	1.21502
GOTERM_BP_ALL	GO:0051339~regulation of lyase activity	14	1.44033	0.000638918	3659994, NM_000620, 3438087, 3732005, NM_003381, 3945046, 3779294, NM_021116, 3012438, 2947928, 2907084, NM_080425, 2350853, 3453279	851	83	15262	3.02504	0.98498	0.0644692	1.24343
GOTERM_BP_ALL	GO:0030029~actin filament-based process	56	5.76132	0.000699225	NM_020820, NM_017420, 2581242, NM_000702, 3212022, NM_000501, NM_001010000, 3436340, 2536547, 2610322, NM_007286, NM_033360, 2813145, 2715648, NM_021069, 2713312, NM_057159, 3959553, NM_018896, 3393627, 3428284, NM_005245, 3740042, NM_003957, 3576899, NM_	851	634	15262	1.58409	0.989896	0.0692774	1.36004
GOTERM_BP_ALL	GO:0022604~regulation of cell morphogenesis	49	5.04115	0.000741388	NM_020820, NM_020532, NM_006640, NM_003453, 3129597, NM_152643, NM_001822, 3198375, 2713312, NM_057159, 3959553, 3846887, 2607287, 3598664, NM_005045, 2694864, NM_017734, 3016521, 3592847, NM_015082, 3946416, 2673217, NM_001002259, 3676051, NM_015103, 255	851	535	15262	1.64257	0.992342	0.0722135	1.44148
GOTERM_BP_ALL	GO:0048017~inositol lipid-mediated signaling	22	2.26337	0.000799575	NM_006206, 3707234, 2842922, 3458767, 3417257, NM_002019, NM_213647, 3981144, 3644605, NM_001920, 3644432, 2396609, 3946327, 3132081, 3590530, NM_000875, NM_005045, 2805647, NM_014494, NM_032552, 3018341, 2673217, 2813145	851	176	15262	2.24177	0.994776	0.076527	1.55378
GOTERM_BP_ALL	GO:0048523~negative regulation of cellular process	265	27.2634	0.00083848	NM_003835, 3737198, NM_000507, 3556943, 3981144, NM_001923, NM_001920, NM_001130823, 2675212, 3945046, 3132081, NM_006885, 3436340, NM_173587, 2748357, NM_004205, NM_000610, 2713312, NM_057159, 3750737, 3740042, 3715736, NM_021165, NM_153253, 3363275, NM_	851	4016	15262	1.18341	0.995955	0.0789519	1.62879
GOTERM_BP_ALL	GO:0016049~cell growth	40	4.11523	0.000847081	NM_002292, 3599197, NM_015103, 2553630, NM_000507, 3850447, NM_020532, NM_000044, NM_032590, 2653904, 2396609, 3086159, NM_004186, NM_001143811, NM_198545, NM_001042537, NM_020911, 3834792, NM_002893, 2595566, 3805618, 3979970, 2797093, NM_004307, 3431338	851	412	15262	1.74118	0.996177	0.0786039	1.64537
GOTERM_BP_ALL	GO:0061564~axon development	41	4.21811	0.000850196	NM_002292, NM_015103, 2553630, NM_020532, NM_017449, NM_004491, NM_004186, NM_001143811, NM_198545, NM_001042537, NM_020911, 3834792, NM_198721, 2595566, NM_133631, NM_004307, 2370038, NM_015133, NM_033360, NM_001822, NM_002380, NM_001178061, 3846887, NM_	851	426	15262	1.72606	0.996255	0.0777838	1.65137
GOTERM_BP_ALL	GO:0065008~regulation of biological quality	224	23.0453	0.000860074	2842922, 3372372, 3981144, NM_001923, NM_001920, 3638351, 2845744, 2675212, NM_005338, NM_000501, 3132081, NM_001042537, 2610322, NM_004205, NM_003632, NM_001135050, 2713312, NM_057159, 3393627, 3740042, 3363275, 3189965, NM_000898, 2641285, NM_013417, NM	851	3325	15262	1.2082	0.99649	0.0775725	1.6704
GOTERM_BP_ALL	GO:0007155~cell adhesion	117	12.037	0.000877439	NM_001259, NM_002292, 3212298, NM_005711, 2536361, NM_020532, 3129597, 3394670, NM_002205, NM_006108, NM_001012761, NM_002849, NM_021913, 3895653, NM_003632, 2813145, 2837361, NM_000612, NM_001135050, 2715648, NM_000610, 3198375, NM_021069, 2713312, NM_03	851	1574	15262	1.3331	0.996869	0.0780067	1.70386
GOTERM_BP_ALL	GO:0044093~positive regulation of molecular function	127	13.0658	0.000894138	2842922, NM_003835, NM_002019, 3737198, 3981144, NM_005338, 2662088, 3132081, 2748357, 2518606, NM_152643, NM_018081, NM_015133, NM_030973, 2837361, NM_000612, 2715648, NM_000610, 3458767, NM_033632, 2713312, 3723012, NM_057159, NM_144973, NM_213647, NM_0	851	1733	15262	1.31428	0.997195	0.0783725	1.73601
GOTERM_BP_ALL	GO:1904590~negative regulation of protein import	11	1.13169	0.000937413	NM_005586, NM_013432, NM_005962, 3815930, 2773765, 3168114, 2479670, NM_000297, 2396609, NM_000820, NM_032552	851	56	15262	3.52279	0.997889	0.0809309	1.81931
GOTERM_BP_ALL	GO:0042308~negative regulation of protein import into nucleus	11	1.13169	0.000937413	NM_005586, NM_013432, NM_005962, 3815930, 2773765, 3168114, 2479670, NM_000297, 2396609, NM_000820, NM_032552	851	56	15262	3.52279	0.997889	0.0809309	1.81931
GOTERM_BP_ALL	GO:0006140~regulation of nucleotide metabolic process	24	2.46914	0.00095007	3659994, NM_057159, 3723012, NM_000620, NM_000507, 3981144, 3438087, 3732005, NM_003381, NM_014364, 3945046, 3218640, NM_139276, 3779294, NM_021116, NM_005036, 2947928, 3012438, 2907084, NM_000297, NM_080425, 2350853, 3847889, 3453279	851	203	15262	2.1203	0.998058	0.0809162	1.84365
GOTERM_BP_ALL	GO:0007411~axon guidance	25	2.57202	0.000980398	NM_002292, NM_002380, NM_001178061, NM_015103, NM_017449, 3846887, NM_004491, NM_004186, 2458376, NM_001143811, NM_198545, 3834792, NM_020911, NM_005045, NM_133631, 2694864, NM_004307, 2622137, 3592847, 3067513, 2370038, NM_033360, NM_015133, 2673217, NM_	851	216	15262	2.07572	0.998409	0.082325	1.90197
GOTERM_BP_ALL	GO:0006793~phosphorus metabolic process	198	20.3704	0.00103669	2842922, NM_000507, 3737198, 3556943, 3981144, NM_001920, NM_003453, 2372240, 3945046, 2619713, 3132081, 3966112, 3605934, 2748357, 2860685, 3995970, 2437374, NM_000612, NM_000610, 3198375, 2713312, NM_057159, 3723012, NM_001135055, 2692499, 3750737, 2607	851	2900	15262	1.22447	0.998901	0.0857509	2.01013
GOTERM_BP_ALL	GO:0022610~biological adhesion	117	12.037	0.00105091	NM_001259, NM_002292, 3212298, NM_005711, 2536361, NM_020532, 3129597, 3394670, NM_002205, NM_006108, NM_001012761, NM_002849, NM_021913, 3895653, NM_003632, 2813145, 2837361, NM_000612, NM_001135050, 2715648, NM_000610, 3198375, NM_021069, 2713312, NM_03	851	1580	15262	1.32804	0.998999	0.0857965	2.03743
GOTERM_BP_ALL	GO:0048518~positive regulation of biological process	316	32.5103	0.00108517	2334718, 2842922, 3272805, 3737198, 3372372, 3981144, 3556943, 2728470, NM_001923, NM_001920, NM_001130823, 2358429, 3945046, 2675212, NM_005338, 3132081, NM_006885, 2610322, 3435863, 2748357, NM_004205, NM_001012761, NM_198723, NM_003632, 2837361, NM_000	851	4908	15262	1.15469	0.999201	0.0873843	2.10319
GOTERM_BP_ALL	GO:0045761~regulation of adenylate cyclase activity	12	1.23457	0.00109818	3779294, NM_021116, 3659994, 2947928, 3012438, 3438087, 3732005, NM_003381, 2350853, NM_080425, 3945046, 3453279	851	67	15262	3.21209	0.999267	0.0873161	2.12814
GOTERM_BP_ALL	GO:0019220~regulation of phosphate metabolic process	114	11.7284	0.0011487	2842922, NM_002019, 3850447, NM_000507, 3737198, 3556943, 3981144, NM_001920, NM_014364, 3945046, NM_002205, 3132081, NM_000076, 3474900, 2947928, 3995642, 2518606, NM_152643, NM_002849, NM_015133, 2813145, NM_000612, NM_000610, NM_033632, 2713312, 372301	851	1536	15262	1.33105	0.999474	0.0900605	2.22501
GOTERM_BP_ALL	GO:0051174~regulation of phosphorus metabolic process	114	11.7284	0.0011487	2842922, NM_002019, 3850447, NM_000507, 3737198, 3556943, 3981144, NM_001920, NM_014364, 3945046, NM_002205, 3132081, NM_000076, 3474900, 2947928, 3995642, 2518606, NM_152643, NM_002849, NM_015133, 2813145, NM_000612, NM_000610, NM_033632, 2713312, 372301	851	1536	15262	1.33105	0.999474	0.0900605	2.22501
GOTERM_BP_ALL	GO:0043087~regulation of GTPase activity	55	5.65844	0.001184	NM_020820, NM_138430, NM_003835, 2842922, 3417257, 3303187, 2662088, 3132081, NM_001010000, 2536547, 3435863, 3031911, 2493950, NM_152643, NM_001822, 2678091, 3458767, NM_144973, 2545514, NM_213647, NM_018957, 3740042, 3738509, NM_153253, 3917894, NM_0011	851	634	15262	1.55581	0.999583	0.0916067	2.29263
GOTERM_BP_ALL	GO:1902531~regulation of intracellular signal transduction	119	12.2428	0.00120326	2842922, 3212298, NM_002019, 3850447, NM_000507, 3737198, 3981144, 3556943, NM_001920, NM_005338, 2662088, 3132081, 3995642, 2748357, NM_002849, NM_021913, NM_015133, 2813145, NM_000612, NM_000610, 3458767, NM_012157, NM_033632, 2713312, NM_057159, NM_213	851	1617	15262	1.31983	0.999633	0.0919458	2.32952
GOTERM_BP_ALL	GO:0048869~cellular developmental process	248	25.5144	0.00121866	NM_002292, 2536361, 3556943, 3981144, 2358429, NM_005338, NM_003245, 2619713, 3132081, NM_001042537, NM_198721, NM_006885, 3436340, 2748357, 3995970, NM_003632, NM_001135050, NM_194286, 3198375, NM_021069, 2713312, NM_057159, 3723012, NM_032446, 2672544,	851	3753	15262	1.1851	0.999668	0.0919983	2.35898
GOTERM_BP_ALL	GO:0006796~phosphate-containing compound metabolic process	197	20.2675	0.00122662	2842922, NM_000507, 3737198, 3556943, 3981144, NM_001920, NM_003453, 2372240, 3945046, 2619713, 3132081, 3966112, 3605934, 2748357, 2860685, 3995970, 2437374, NM_000612, NM_000610, 3198375, 2713312, NM_057159, 3723012, NM_001135055, 2692499, 3750737, 2607	851	2894	15262	1.22081	0.999685	0.0915209	2.37422
GOTERM_BP_ALL	GO:0048519~negative regulation of biological process	281	28.9095	0.00127871	NM_003835, 3737198, NM_000507, 3556943, 2728470, 3981144, NM_001923, NM_001920, NM_001130823, 3945046, 2675212, 3132081, 3674992, NM_006885, 3436340, NM_173587, 3435863, 2748357, NM_004205, NM_000610, 2713312, NM_057159, 3750737, 3740042, 3715736, NM_0211	851	4318	15262	1.16709	0.999776	0.0941531	2.47385
GOTERM_BP_ALL	GO:0051571~positive regulation of histone H3-K4 methylation	6	0.617284	0.00138143	3006703, NM_006892, 3981144, NM_001130823, 2618981, NM_015138	851	16	15262	6.72532	0.999886	0.100208	2.67004
GOTERM_BP_ALL	GO:0007169~transmembrane receptor protein tyrosine kinase signaling pathway	54	5.55556	0.00146403	2842922, 3417257, NM_002019, 3358499, 2728470, NM_001920, NM_005338, NM_139276, NM_002205, 3461943, 3132081, NM_001042537, 2610322, NM_002849, NM_033360, NM_021913, 2837361, NM_001822, 2813145, NM_080627, NM_000612, 2678091, NM_033632, 3107563, NM_213647,	851	625	15262	1.54951	0.999934	0.104725	2.82753
GOTERM_BP_ALL	GO:0050896~response to stimulus	467	48.0453	0.00148477	NM_002292, 2842922, 2470659, 2536361, 3737198, 3981144, NM_001923, NM_001920, 2372240, 3945046, 2675212, NM_005338, 3132081, 2619713, NM_001042537, NM_005483, NM_004205, 2437374, 3198375, NM_130847, 2713312, 3723012, 3334536, 2692499, 2672544, 3750737, 33	851	7603	15262	1.10157	0.999942	0.104987	2.86703
GOTERM_BP_ALL	GO:0065009~regulation of molecular function	184	18.93	0.00153031	NM_003835, 2842922, 2536361, 3737198, 3981144, NM_001920, 3945046, NM_005338, 3132081, 3435863, 2748357, 2837361, NM_000612, NM_000610, 2713312, 3723012, NM_057159, 3393627, 3750737, 3740042, NM_153253, 3599197, NM_000620, NM_003470, 2396609, NM_001143811	851	2690	15262	1.22673	0.999957	0.106883	2.95372
GOTERM_BP_ALL	GO:0001568~blood vessel development	49	5.04115	0.00153797	3837919, NM_002019, NM_001920, 3385518, 3959974, NM_002205, 3132081, 3653049, 3435863, 3959553, 2692499, 2672544, 3732005, NM_015568, NM_001792, 3598664, NM_182691, 2694864, 2668408, 3599197, NM_001735, NM_015103, NM_017449, 2438588, 3086159, NM_002615, 3	851	554	15262	1.58624	0.999959	0.10626	2.96829
GOTERM_BP_ALL	GO:0048015~phosphatidylinositol-mediated signaling	21	2.16049	0.00155543	NM_006206, 2842922, 3458767, 3417257, NM_002019, NM_213647, 3981144, 3644605, NM_001920, 3644432, 2396609, 3946327, 3132081, 3590530, NM_000875, NM_005045, 2805647, NM_014494, NM_032552, 3018341, 2673217, 2813145	851	173	15262	2.17698	0.999964	0.106286	3.00151
GOTERM_BP_ALL	GO:1904683~regulation of metalloendopeptidase activity	4	0.411523	0.00158158	3353047, 3943508, NM_021111, NM_139276	851	5	15262	14.3474	0.999969	0.106865	3.05124
GOTERM_BP_ALL	GO:0008038~neuron recognition	8	0.823045	0.0016026	NM_014141, 3834792, 2553630, NM_020532, NM_017449, NM_133631, NM_004491, 3067513, 3354348	851	32	15262	4.48355	0.999973	0.107108	3.09118
GOTERM_BP_ALL	GO:0032970~regulation of actin filament-based process	32	3.29218	0.00165487	NM_020820, 2581242, 3644605, NM_004491, 2396609, 3086159, NM_000702, NM_000501, NM_001010000, 3400909, 2610322, 3012438, NM_007286, 2813145, NM_002600, 2715648, NM_006206, NM_002332, 2713312, NM_057159, 3959553, 3729630, NM_013427, 2523734, 3841084, NM_00	851	317	15262	1.81039	0.999981	0.109296	3.19046
GOTERM_BP_ALL	GO:0045786~negative regulation of cell cycle	41	4.21811	0.00175962	NM_001259, NM_001896, 3850447, NM_012291, 3644605, 3074414, 3644432, 2396609, 2532614, 2675212, NM_000820, NM_003108, NM_001085471, NM_000076, 3235473, NM_006885, NM_000051, NM_001174100, 3415248, NM_004307, NM_030973, 3051872, 2713312, NM_033632, 3168114	851	443	15262	1.65982	0.999991	0.114657	3.38913
GOTERM_BP_ALL	GO:0001944~vasculature development	51	5.24691	0.00177904	3837919, NM_002019, NM_001920, 3385518, 3959974, NM_002205, 3132081, 3653049, 3435863, NM_033632, 3959553, 2692499, 2672544, 3732005, NM_015568, NM_001792, 3598664, NM_182691, 2694864, 2668408, 3599197, NM_001735, NM_015103, NM_017449, 2438588, 3086159, N	851	587	15262	1.55817	0.999992	0.114712	3.42591
GOTERM_BP_ALL	GO:0072358~cardiovascular system development	72	7.40741	0.00182649	3837919, NM_000540, 3417257, 2849072, NM_002019, NM_020532, NM_001920, 3385518, NM_003108, 3959974, NM_002205, 3132081, 3605934, 3653049, 3435863, NM_021069, NM_033632, 3723012, 3959553, 2692499, 2672544, 3732005, NM_015568, NM_001792, NM_182691, 3598664,	851	902	15262	1.43155	0.999994	0.116449	3.51574
GOTERM_BP_ALL	GO:0072359~circulatory system development	72	7.40741	0.00182649	3837919, NM_000540, 3417257, 2849072, NM_002019, NM_020532, NM_001920, 3385518, NM_003108, 3959974, NM_002205, 3132081, 3605934, 3653049, 3435863, NM_021069, NM_033632, 3723012, 3959553, 2692499, 2672544, 3732005, NM_015568, NM_001792, NM_182691, 3598664,	851	902	15262	1.43155	0.999994	0.116449	3.51574
GOTERM_BP_ALL	GO:0048522~positive regulation of cellular process	287	29.5267	0.00184829	2334718, 2842922, 3272805, 3737198, 3372372, 3556943, 2728470, 3981144, NM_001923, NM_001920, NM_001130823, 2358429, 3945046, 2675212, NM_005338, 3132081, NM_006885, 2610322, 2748357, NM_004205, NM_001012761, NM_198723, NM_003632, 2837361, NM_000612, NM_0	851	4447	15262	1.15744	0.999995	0.116626	3.557
GOTERM_BP_ALL	GO:0051270~regulation of cellular component movement	63	6.48148	0.00189408	NM_001259, 3417257, NM_002019, NM_020532, NM_001920, NM_000702, NM_139276, 3819086, NM_002205, 2662088, 3461943, 2957007, 3132081, NM_002849, 2813145, NM_130847, 2713312, NM_057159, 3400615, 3846887, 2692499, 3732005, 3740042, NM_005045, 2694864, 3592847,	851	767	15262	1.47308	0.999996	0.118207	3.64357
GOTERM_BP_ALL	GO:0007167~enzyme linked receptor protein signaling pathway	73	7.51029	0.00189588	3096451, 2842922, 3417257, NM_002019, 3358499, 2728470, NM_001920, NM_005338, NM_139276, NM_003108, 3959974, NM_002205, 3461943, 3132081, NM_001042537, NM_000076, 2610322, NM_001012761, NM_002849, NM_033360, NM_021913, NM_001822, 2837361, 2813145, NM_0806	851	916	15262	1.42925	0.999996	0.117202	3.64697
GOTERM_BP_ALL	GO:0010001~glial cell differentiation	21	2.16049	0.00191421	NM_002292, NM_001259, NM_033262, 3417257, NM_057159, 3333214, 3556943, NM_000638, 2396609, NM_003108, NM_139276, NM_001792, 3598664, 3917894, NM_005045, 2748357, 2622137, NM_001831, 2618981, 2857430, NM_033360	851	176	15262	2.13988	0.999997	0.117167	3.68162
GOTERM_BP_ALL	GO:0043085~positive regulation of catalytic activity	108	11.1111	0.00195418	2842922, NM_003835, NM_002019, 3737198, 3981144, NM_005338, 2662088, 3132081, 2518606, NM_152643, NM_018081, NM_015133, 2837361, NM_000612, NM_000610, 3458767, NM_033632, 2713312, NM_057159, NM_144973, NM_213647, NM_014737, 3750737, 3740042, 3598664, NM_1	851	1465	15262	1.32211	0.999997	0.118364	3.75708
GOTERM_BP_ALL	GO:0051336~regulation of hydrolase activity	94	9.67078	0.0020905	NM_006528, NM_003835, 2842922, NM_002019, 3850447, NM_005338, NM_006287, 2662088, 3132081, NM_000313, 3435863, 2518606, NM_152643, 2837361, 3458767, NM_000610, NM_057159, 3865982, NM_144973, NM_213647, 3740042, 3738509, NM_153253, 3937750, 3599197, NM_015	851	1247	15262	1.3519	0.999999	0.124942	4.01413
GOTERM_BP_ALL	GO:0014065~phosphatidylinositol 3-kinase signaling	14	1.44033	0.00228273	NM_006206, 3132081, 3458767, 3417257, 3590530, NM_002019, NM_000875, NM_005045, NM_001920, 3644432, NM_032552, 3018341, 2673217, 2813145	851	95	15262	2.64293	1	0.134415	4.37546
GOTERM_BP_ALL	GO:0042992~negative regulation of transcription factor import into nucleus	8	0.823045	0.00232478	NM_005586, NM_013432, NM_005962, 2773765, 3168114, 2479670, NM_000297, 2396609	851	34	15262	4.21981	1	0.135507	4.45432
GOTERM_BP_ALL	GO:0030154~cell differentiation	227	23.3539	0.00235398	NM_002292, 2536361, 3556943, 3981144, 2358429, NM_005338, NM_003245, 2619713, 3132081, NM_001042537, NM_198721, NM_006885, 3436340, 2748357, 3995970, NM_003632, NM_001135050, NM_194286, 3198375, NM_021069, NM_057159, 3723012, NM_032446, 2672544, 2607287,	851	3439	15262	1.18379	1	0.135887	4.50906
GOTERM_BP_ALL	GO:0010769~regulation of cell morphogenesis involved in differentiation	32	3.29218	0.00240974	NM_020820, NM_015103, 2553630, NM_020532, NM_017449, NM_004491, 3129597, NM_004186, NM_001143811, NM_198545, NM_020911, 3834792, NM_015254, NM_133631, NM_152643, NM_001822, 3198375, NM_001178061, 3846887, NM_022893, 3841084, 2607287, 3598664, NM_005045, 2	851	325	15262	1.76583	1	0.137671	4.61348
GOTERM_BP_ALL	GO:0018108~peptidyl-tyrosine phosphorylation	33	3.39506	0.00246722	2842922, 3417257, 3599197, NM_003390, NM_002019, NM_017449, 3644605, NM_003453, 2396609, NM_000820, NM_139276, NM_002205, 3132081, 3335309, 3590530, 3474900, NM_004844, 2857430, NM_021913, NM_006206, NM_000612, NM_000610, NM_033632, NM_213647, NM_000638,	851	339	15262	1.74581	1	0.139509	4.72103
GOTERM_BP_ALL	GO:0042994~cytoplasmic sequestering of transcription factor	6	0.617284	0.00246922	NM_005586, NM_013432, NM_005962, 2773765, 3168114, NM_000297	851	18	15262	5.97807	1	0.138426	4.72477
GOTERM_BP_ALL	GO:0034968~histone lysine methylation	14	1.44033	0.00250907	2715149, 3006703, 3981144, 2672544, NM_001130823, 3430571, 3715736, 2437487, NM_006892, 3453690, 3343211, 2618981, NM_015138, 3830764	851	96	15262	2.6154	1	0.139314	4.79926
GOTERM_BP_ALL	GO:0007569~cell aging	13	1.33745	0.00254589	NM_001259, NM_016569, 2904049, 2396609, NM_001005735, NM_001195132, 3598664, NM_006904, NM_000051, 3917894, NM_015110, 3263966, NM_033360	851	85	15262	2.74288	1	0.140031	4.86803
GOTERM_BP_ALL	GO:1901215~negative regulation of neuron death	20	2.05761	0.00259065	NM_002332, NM_017420, 3458767, 3353047, 3417257, NM_032590, NM_139276, NM_002615, NM_001143811, NM_198545, NM_178564, NM_005036, NM_021138, 3590530, 3917894, 3394162, 3189965, 2618981, NM_021913, NM_033360	851	168	15262	2.13502	1	0.141135	4.95157
